# Supplementary material for: Proximity labelling of pro-interleukin-1α reveals evolutionary conserved nuclear interactions
Source: Nat Commun. 2024 Aug 8;15:6750. doi: 10.1038/s41467-024-50901-0 (PMC11310415; doi:10.1038/s41467-024-50901-0)
Supplement: Supplementary file 4 — Supplementary Data 1 [file 41467_2024_50901_MOESM4_ESM.xlsx]

## Sheet: Species ID cobalt
Scientific name	Common name	RefSeq Transcript accessions	RefSeq Protein accessions
Acinonyx jubatus	cheetah	XM_015073394.2	XP_014928880.1
Acinonyx jubatus	cheetah	XM_027033746.1	XP_026889547.1
Acinonyx jubatus	cheetah	XM_027033747.1	XP_026889548.1
Acinonyx jubatus	cheetah	XM_027033748.1	XP_026889549.1
Ailuropoda melanoleuca	giant panda	XM_011233738.3	XP_011232040.1
Artibeus jamaicensis	Jamaican fruit-eating bat	XM_037168001.1	XP_037023896.1
Arvicanthis niloticus	African grass rat	XM_034496338.1	XP_034352229.1
Arvicanthis niloticus	African grass rat	XM_034496339.1	XP_034352230.1
Arvicola amphibius	Eurasian water vole	XM_038329225.1	XP_038185153.1
Balaenoptera acutorostrata scammoni	Minke whale	XM_007197393.1	XP_007197455.1
Balaenoptera musculus	Blue whale	XM_036872301.1	XP_036728196.1
Balaenoptera musculus	Blue whale	XM_036872302.1	XP_036728197.1
Bison bison bison	American bison	XM_010834113.1	XP_010832415.1
Bos indicus	zebu cattle	XM_019970253.1	XP_019825812.1
Bos indicus x Bos taurus	hybrid cattle	XM_027555460.1	XP_027411261.1
Bos mutus	wild yak	XM_005889987.1	XP_005890049.1
Bos taurus	cattle	NM_174092.1	NP_776517.1
Bubalus bubalis	water buffalo	NM_001290904.1	NP_001277833.1
Bubalus bubalis	water buffalo	XM_006055989.2	XP_006056051.1
Callithrix jacchus	white-tufted-ear marmoset	XM_002757504.4	XP_002757550.1
Callorhinus ursinus	northern fur seal	XM_025867618.1	XP_025723403.1
Camelus bactrianus	Bactrian camel	XM_010958978.1	XP_010957280.1
Camelus dromedarius	Arabian camel	XM_010984984.2	XP_010983286.2
Camelus ferus	Wild Bactrian camel	XM_014558296.2	XP_014413782.2
Canis lupus dingo	dingo	XM_025453918.2	XP_025309703.1
Canis lupus familiaris	dog	NM_001003157.2	NP_001003157.2
Canis lupus familiaris	dog	XM_038690436.1	XP_038546364.1
Capra hircus	goat	XM_005686665.3	XP_005686722.2
Carlito syrichta	Philippine tarsier	XM_008057108.2	XP_008055299.1
Castor canadensis	American beaver	XM_020187683.1	XP_020043272.1
Cavia porcellus	domestic guinea pig	XM_003465056.2	XP_003465104.1
Cebus imitator	Panamanian white-faced capuchin	XM_017549810.2	XP_017405299.1
Ceratotherium simum simum	southern white rhinoceros	XM_014791610.1	XP_014647096.1
Cercocebus atys	sooty mangabey	XM_012071574.1	XP_011926964.1
Cercocebus atys	sooty mangabey	XM_012071575.1	XP_011926965.1
Chinchilla lanigera	long-tailed chinchilla	XM_005400596.2	XP_005400653.1
Chlorocebus sabaeus	green monkey	XM_008008410.2	XP_008006601.1
Chlorocebus sabaeus	green monkey	XM_008008411.2	XP_008006602.1
Choloepus didactylus	southern two-toed sloth	XM_037806878.1	XP_037662806.1
Chrysochloris asiatica	Cape golden mole	XM_006876440.1	XP_006876502.1
Colobus angolensis palliatus	Angola colobus	XM_011953068.1	XP_011808458.1
Condylura cristata	star-nosed mole	XM_004686100.2	XP_004686157.1
Cricetulus griseus	Chinese hamster	XM_035443053.1	XP_035298944.1
Cricetulus griseus	Chinese hamster	XM_035447011.1	XP_035302902.1
Dasypus novemcinctus	nine-banded armadillo	XM_004475737.2	XP_004475794.1
Dasypus novemcinctus	nine-banded armadillo	XM_004475738.2	XP_004475795.1
Dasypus novemcinctus	nine-banded armadillo	XM_012518481.2	XP_012373935.1
Delphinapterus leucas	beluga whale	XM_022599245.1	XP_022454953.1
Delphinapterus leucas	beluga whale	XM_022599247.2	XP_022454955.1
Desmodus rotundus	common vampire bat	XM_024558633.1	XP_024414401.1
Dipodomys ordii	Ord's kangaroo rat	XM_013019770.1	XP_012875224.1
Dipodomys spectabilis	banner-tailed kangaroo rat	XM_042670943.1	XP_042526877.1
Echinops telfairi	small Madagascar hedgehog	XM_013005987.1	XP_012861441.1
Enhydra lutris kenyoni	Sea otter	XM_022520478.1	XP_022376186.1
Eptesicus fuscus	big brown bat	XM_008160251.2	XP_008158473.1
Eptesicus fuscus	big brown bat	XM_028137400.1	XP_027993201.1
Equus asinus	ass	XM_014852741.1	XP_014708227.1
Equus asinus	ass	XM_014852742.1	XP_014708228.1
Equus caballus	horse	NM_001082500.2	NP_001075969.2
Equus przewalskii	Przewalski's horse	XM_008533373.1	XP_008531595.1
Erinaceus europaeus	western European hedgehog	XM_007525480.1	XP_007525542.1
Eumetopias jubatus	Steller sea lion	XM_028122449.1	XP_027978250.1
Felis catus	domestic cat	NM_001009351.1	NP_001009351.1
Felis catus	domestic cat	XM_006930269.4	XP_006930331.2
Felis catus	domestic cat	XM_006930270.4	XP_006930332.2
Felis catus	domestic cat	XM_019826172.2	XP_019681731.2
Felis catus	domestic cat	XM_023250911.1	XP_023106679.1
Fukomys damarensis	Damara mole-rat	XM_010639494.2	XP_010637796.1
Galeopterus variegatus	Sunda flying lemur	XM_008579324.1	XP_008577546.1
Globicephala melas	long-finned pilot whale	XM_030837384.1	XP_030693244.1
Globicephala melas	long-finned pilot whale	XM_030837385.1	XP_030693245.1
Gorilla gorilla	western gorilla	XM_004031622.2	XP_004031670.1
Gorilla gorilla	western gorilla	XM_031008126.1	XP_030863986.1
Grammomys surdaster	African woodland thicket rat	XM_028754289.1	XP_028610122.1
Halichoerus grypus	gray seal	XM_036103788.1	XP_035959681.1
Halichoerus grypus	gray seal	XM_036103789.1	XP_035959682.1
Halichoerus grypus	gray seal	XM_036103790.1	XP_035959683.1
Heterocephalus glaber	naked mole-rat	XM_004844529.2	XP_004844586.1
Heterocephalus glaber	naked mole-rat	XM_021258166.1	XP_021113825.1
Hipposideros armiger	great roundleaf bat	XM_019662864.1	XP_019518409.1
Homo sapiens	human	NM_000575.5	NP_000566.3
Homo sapiens	human	NM_001371554.1	NP_001358483.1
Hyaena hyaena	striped hyena	XM_039231788.1	XP_039087719.1
Hylobates moloch	silvery gibbon	XM_032177081.1	XP_032032972.1
Hylobates moloch	silvery gibbon	XM_032177082.1	XP_032032973.1
Ictidomys tridecemlineatus	thirteen-lined ground squirrel	XM_005340243.3	XP_005340300.2
Ictidomys tridecemlineatus	thirteen-lined ground squirrel	XM_040270694.1	XP_040126628.1
Jaculus jaculus	lesser Egyptian jerboa	XM_004669769.1	XP_004669826.1
Lagenorhynchus obliquidens	Pacific white-sided dolphin	XM_027129064.1	XP_026984865.1
Lagenorhynchus obliquidens	Pacific white-sided dolphin	XM_027129065.1	XP_026984866.1
Leptonychotes weddellii	Weddell seal	XM_006744745.2	XP_006744808.1
Leptonychotes weddellii	Weddell seal	XM_031040672.1	XP_030896532.1
Leptonychotes weddellii	Weddell seal	XM_031040673.1	XP_030896533.1
Lipotes vexillifer	Yangtze River dolphin	XM_007446018.1	XP_007446080.1
Lontra canadensis	Northern American river otter	XM_032843883.1	XP_032699774.1
Loxodonta africana	African savanna elephant	XM_003417397.2	XP_003417445.1
Loxodonta africana	African savanna elephant	XM_023557028.1	XP_023412796.1
Lynx canadensis	Canada lynx	XM_030311090.1	XP_030166950.1
Macaca fascicularis	crab-eating macaque	NM_001284180.1	NP_001271109.1
Macaca fascicularis	crab-eating macaque	XM_015433183.1	XP_015288669.1
Macaca mulatta	Rhesus monkey	NM_001042757.1	NP_001036222.1
Macaca mulatta	Rhesus monkey	XM_028831458.1	XP_028687291.1
Macaca nemestrina	pig-tailed macaque	XM_011724509.1	XP_011722811.1
Macaca nemestrina	pig-tailed macaque	XM_011724510.2	XP_011722812.1
Mandrillus leucophaeus	drill	XM_011968016.1	XP_011823406.1
Manis javanica	Malayan pangolin	XM_037011986.1	XP_036867881.1
Manis pentadactyla	Chinese pangolin	XM_036905040.1	XP_036760935.1
Marmota flaviventris	yellow-bellied marmot	XM_027952103.1	XP_027807904.1
Marmota marmota marmota	Alpine marmot	XM_015499770.1	XP_015355256.1
Mastomys coucha	southern multimammate mouse	XM_031371870.1	XP_031227730.1
Meriones unguiculatus	Mongolian gerbil	XM_021641958.1	XP_021497633.1
Mesocricetus auratus	golden hamster	XM_005068609.4	XP_005068666.1
Microcebus murinus	gray mouse lemur	XM_012742831.1	XP_012598285.1
Microcebus murinus	gray mouse lemur	XM_012742832.1	XP_012598286.1
Microtus ochrogaster	prairie vole	XM_005365641.3	XP_005365698.1
Microtus oregoni	creeping vole	XM_041670858.1	XP_041526792.1
Miniopterus natalensis	Natal long-fingered bat	XM_016201786.1	XP_016057272.1
Mirounga leonina	Southern elephant seal	XM_035001076.1	XP_034856967.1
Mirounga leonina	Southern elephant seal	XM_035001077.1	XP_034856968.1
Molossus molossus	Pallas's mastiff bat	XM_036263295.1	XP_036119188.1
Monodelphis domestica	gray short-tailed opossum	XM_007477574.1	XP_007477636.1
Monodon monoceros	narwhal	XM_029232159.1	XP_029087992.1
Mus caroli	Ryukyu mouse	XM_021156519.2	XP_021012178.1
Mus musculus	house mouse	NM_010554.4	NP_034684.2
Mus pahari	shrew mouse	XM_021194894.2	XP_021050553.1
Mustela erminea	ermine	XM_032352750.1	XP_032208641.1
Mustela putorius furo	domestic ferret	XM_004771000.2	XP_004771057.1
Myotis brandtii	Brandt's bat	XM_005881814.2	XP_005881876.1
Myotis brandtii	Brandt's bat	XM_014529657.1	XP_014385143.1
Myotis davidii	David's myotis	XM_006765672.2	XP_006765735.1
Myotis lucifugus	little brown bat	XM_006103006.3	XP_006103068.1
Myotis myotis	Greater mouse-eared bat	XM_036311656.1	XP_036167549.1
Myotis myotis	Greater mouse-eared bat	XM_036311657.1	XP_036167550.1
Myotis myotis	Greater mouse-eared bat	XM_036311658.1	XP_036167551.1
Nannospalax galili	Upper Galilee mountains blind mole rat	XM_008840372.1	XP_008838594.1
Neomonachus schauinslandi	Hawaiian monk seal	XM_021697329.1	XP_021553004.1
Neomonachus schauinslandi	Hawaiian monk seal	XM_021697330.1	XP_021553005.1
Neophocaena asiaeorientalis asiaeorientalis	Yangtze finless porpoise	XM_024743938.1	XP_024599706.1
Nomascus leucogenys	northern white-cheeked gibbon	XM_030827398.1	XP_030683258.1
Nomascus leucogenys	northern white-cheeked gibbon	XM_030827399.1	XP_030683259.1
Ochotona curzoniae	black-lipped pika	XM_040994084.1	XP_040850018.1
Ochotona princeps	American pika	XM_004590824.2	XP_004590881.1
Octodon degus	degu	XM_023717359.1	XP_023573127.1
Odobenus rosmarus divergens	Pacific walrus	XM_004399873.2	XP_004399930.1
Odobenus rosmarus divergens	Pacific walrus	XM_012562172.1	XP_012417626.1
Odocoileus virginianus texanus	White-tailed deer	XM_020886047.1	XP_020741706.1
Onychomys torridus	southern grasshopper mouse	XM_036186070.1	XP_036041963.1
Orcinus orca	killer whale	XM_004276766.3	XP_004276814.1
Orcinus orca	killer whale	XM_033400011.1	XP_033255902.1
Orycteropus afer afer	Aardvark	XM_007959399.1	XP_007957590.1
Oryctolagus cuniculus	rabbit	NM_001101684.1	NP_001095154.1
Oryctolagus cuniculus	rabbit	XM_017350100.1	XP_017205589.1
Oryx dammah	scimitar-horned oryx	XM_040224225.1	XP_040080159.1
Otolemur garnettii	small-eared galago	XM_023518848.1	XP_023374616.1
Ovis aries	sheep	NM_001009808.1	NP_001009808.1
Ovis aries	sheep	XM_012159802.4	XP_012015192.2
Ovis aries	sheep	XM_042245229.1	XP_042101163.1
Ovis aries	sheep	XM_042245230.1	XP_042101164.1
Pan paniscus	pygmy chimpanzee	XM_003804504.2	XP_003804552.1
Pan troglodytes	chimpanzee	XM_525866.2	XP_525866.1
Panthera pardus	leopard	XM_019444812.1	XP_019300357.1
Panthera pardus	leopard	XM_019444821.1	XP_019300366.1
Panthera pardus	leopard	XM_019444828.1	XP_019300373.1
Panthera tigris altaica	Amur tiger	XM_007082338.2	XP_007082400.1
Panthera tigris altaica	Amur tiger	XM_015537616.1	XP_015393102.1
Papio anubis	olive baboon	XM_003909144.5	XP_003909193.1
Papio anubis	olive baboon	XM_031655358.1	XP_031511218.1
Peromyscus leucopus	white-footed mouse	XM_028893405.2	XP_028749238.1
Peromyscus maniculatus bairdii	Prairie deer mouse	XM_042277075.1	XP_042133009.1
Phascolarctos cinereus	koala	XM_020963580.1	XP_020819239.1
Phoca vitulina	harbor seal	XM_032410484.1	XP_032266375.1
Phoca vitulina	harbor seal	XM_032410485.1	XP_032266376.1
Phocoena sinus	vaquita	XM_032653398.1	XP_032509289.1
Phyllostomus discolor	pale spear-nosed bat	XM_028516532.2	XP_028372333.1
Physeter catodon	sperm whale	XM_024129867.2	XP_023985635.1
Piliocolobus tephrosceles	Ugandan red Colobus	XM_023194917.3	XP_023050685.2
Pipistrellus kuhlii	Kuhl's pipistrelle	XM_036435980.1	XP_036291873.1
Pipistrellus kuhlii	Kuhl's pipistrelle	XM_036435981.1	XP_036291874.1
Pongo abelii	Sumatran orangutan	XM_002811788.2	XP_002811834.2
Propithecus coquereli	Coquerel's sifaka	XM_012656774.1	XP_012512228.1
Pteropus alecto	black flying fox	XM_006909459.3	XP_006909521.1
Pteropus giganteus	Indian flying fox	XM_039872629.1	XP_039728563.1
Pteropus vampyrus	large flying fox	XM_023521930.1	XP_023377698.1
Puma concolor	puma	XM_025927272.1	XP_025783057.1
Puma yagouaroundi	jaguarundi	XM_040496763.1	XP_040352697.1
Puma yagouaroundi	jaguarundi	XM_040496765.1	XP_040352699.1
Puma yagouaroundi	jaguarundi	XM_040496766.1	XP_040352700.1
Puma yagouaroundi	jaguarundi	XM_040496767.1	XP_040352701.1
Rattus norvegicus	Norway rat	NM_017019.2	NP_058715.1
Rattus norvegicus	Norway rat	XM_039104244.1	XP_038960172.1
Rattus norvegicus	Norway rat	XM_039104245.1	XP_038960173.1
Rattus rattus	black rat	XM_032904198.1	XP_032760089.1
Rhinolophus ferrumequinum	greater horseshoe bat	XM_033100921.1	XP_032956812.1
Rhinopithecus bieti	black snub-nosed monkey	XM_017891483.1	XP_017746972.1
Rhinopithecus bieti	black snub-nosed monkey	XM_017891484.1	XP_017746973.1
Rhinopithecus roxellana	golden snub-nosed monkey	XM_010376347.2	XP_010374649.2
Rousettus aegyptiacus	Egyptian rousette	XM_016153130.2	XP_016008616.1
Saimiri boliviensis	Bolivian squirrel monkey	XM_003942500.2	XP_003942549.1
Saimiri boliviensis	Bolivian squirrel monkey	XM_039480466.1	XP_039336400.1
Sapajus apella	tufted capuchin	XM_032243664.1	XP_032099555.1
Sarcophilus harrisii	Tasmanian devil	XM_012540476.3	XP_012395930.1
Sorex araneus	European shrew	XM_004609251.1	XP_004609308.1
Sturnira hondurensis	Honduran yellow-shouldered bat	XM_037038720.1	XP_036894615.1
Suricata suricatta	meerkat	XM_029937798.1	XP_029793658.1
Sus scrofa	pig	NM_214029.1	NP_999194.1
Sus scrofa	pig	XM_005655198.3	XP_005655255.1
Sus scrofa	pig	XM_013987856.2	XP_013843310.1
Sus scrofa	pig	XM_013987857.2	XP_013843311.1
Sus scrofa	pig	XM_021085846.1	XP_020941505.1
Theropithecus gelada	gelada	XM_025354301.1	XP_025210086.1
Trachypithecus francoisi	Francois's langur	XM_033175438.1	XP_033031329.1
Trichechus manatus latirostris	Florida manatee	XM_004388863.2	XP_004388920.1
Trichechus manatus latirostris	Florida manatee	XM_023742816.1	XP_023598584.1
Trichosurus vulpecula	common brushtail	XM_036750089.1	XP_036605984.1
Tupaia chinensis	Chinese tree shrew	XM_006156658.2	XP_006156720.1
Tursiops truncatus	common bottlenose dolphin	NM_001280664.1	NP_001267593.1
Tursiops truncatus	common bottlenose dolphin	XM_019930998.2	XP_019786557.1
Tursiops truncatus	common bottlenose dolphin	XM_019930999.1	XP_019786558.1
Urocitellus parryii	Arctic ground squirrel	XM_026379972.1	XP_026235757.1
Ursus arctos horribilis	Grizzly bear	XM_026516518.1	XP_026372303.1
Ursus maritimus	polar bear	XM_040623696.1	XP_040479630.1
Vicugna pacos	alpaca	XM_015238792.2	XP_015094278.2
Vulpes lagopus	Arctic fox	XM_041756145.1	XP_041612079.1
Vulpes vulpes	red fox	XM_025994371.1	XP_025850156.1
Zalophus californianus	California sea lion	XM_027623599.1	XP_027479400.1
Zalophus californianus	California sea lion	XM_027623600.1	XP_027479401.1

## Sheet: All full seqs (Muscle)
Alignment performed using MUSCLE (using MegaX software) with default settings. Modal amino acid sequence is shown at the bottom of the alignment
		Human sequence amino acid position																																											1	2	3	4	5
		Mouse sequence amino acid position																																											1	2	3	4	5
Scientific name	Common name	RefSeq Protein accessions
Acinonyx jubatus	cheetah	XP_014928880.1	-	-	-	-	-	-	-	-	-	-	-	-	-	-	-	-	-	-	-	-	-	-	-	-	-	-	-	-	-	-	-	-	-	-	-	-	-	-	-	-	-	-	M	A	K	V	P
Acinonyx jubatus	cheetah	XP_026889547.1	-	-	-	-	-	-	-	-	-	-	-	-	-	-	-	-	-	-	-	-	-	-	-	-	-	-	-	-	-	-	-	-	-	-	-	-	-	-	-	-	-	-	M	A	K	V	P
Acinonyx jubatus	cheetah	XP_026889548.1	-	-	-	-	-	-	-	-	-	-	-	-	-	-	-	-	-	-	-	-	-	-	-	-	-	-	-	-	-	-	-	-	-	-	-	-	-	-	-	-	-	-	M	A	K	V	P
Acinonyx jubatus	cheetah	XP_026889549.1	-	-	-	-	-	-	-	-	-	-	-	-	-	-	-	-	-	-	-	-	-	-	-	-	-	-	-	-	-	-	-	-	-	-	-	-	-	-	-	-	-	-	M	A	K	V	P
Ailuropoda melanoleuca	giant panda	XP_011232040.1	-	-	-	-	-	-	-	-	-	-	-	-	-	-	-	-	-	-	-	-	-	-	-	-	-	-	-	-	-	-	-	-	-	-	-	-	-	-	-	-	-	-	M	A	K	V	P
Artibeus jamaicensis	Jamaican fruit-eating bat	XP_037023896.1	-	-	-	-	-	-	-	-	-	-	-	-	-	-	-	-	-	-	-	-	-	-	-	-	-	-	-	-	-	-	-	-	-	-	-	-	-	-	-	-	-	-	M	A	K	V	P
Arvicanthis niloticus	African grass rat	XP_034352229.1	-	-	-	-	-	-	-	-	-	-	-	-	-	-	-	-	-	-	-	-	-	-	-	-	-	-	-	-	-	-	-	-	-	-	-	-	-	-	-	-	-	-	M	A	K	V	P
Arvicanthis niloticus	African grass rat	XP_034352230.1	-	-	-	-	-	-	-	-	-	-	-	-	-	-	-	-	-	-	-	-	-	-	-	-	-	-	-	-	-	-	-	-	-	-	-	-	-	-	-	-	-	-	M	A	K	V	P
Arvicola amphibius	Eurasian water vole	XP_038185153.1	-	-	-	-	-	-	-	-	-	-	-	-	-	-	-	-	-	-	-	-	-	-	-	-	-	-	-	-	-	-	-	-	-	-	-	-	-	-	-	-	-	-	M	A	K	V	P
Balaenoptera acutorostrata scammoni	Minke whale	XP_007197455.1	-	-	-	-	-	-	-	-	-	-	-	-	-	-	-	-	-	-	-	-	-	-	-	-	-	-	-	-	-	-	-	-	-	-	-	-	-	-	-	-	-	-	M	A	K	V	P
Balaenoptera musculus	Blue whale	XP_036728196.1	-	-	-	-	-	-	-	-	-	-	-	-	-	-	-	-	-	-	-	-	-	-	-	-	-	-	-	-	-	-	-	-	-	-	-	-	-	-	-	-	-	-	M	A	K	V	P
Balaenoptera musculus	Blue whale	XP_036728197.1	-	-	-	-	-	-	-	-	-	-	-	-	-	-	-	-	-	-	-	-	-	-	-	-	-	-	-	-	-	-	-	-	-	-	-	-	-	-	-	-	-	-	M	A	K	V	P
Bison bison bison	American bison	XP_010832415.1	-	-	-	-	-	-	-	-	-	-	-	-	-	-	-	-	-	-	-	-	-	-	-	-	-	-	-	-	-	-	-	-	-	-	-	-	-	-	-	-	-	-	M	A	K	V	P
Bos indicus	zebu cattle	XP_019825812.1	-	-	-	-	-	-	-	-	-	-	-	-	-	-	-	-	-	-	-	-	-	-	-	-	-	-	-	-	-	-	-	-	-	-	-	-	-	-	-	-	-	-	M	A	K	V	P
Bos indicus x Bos taurus	hybrid cattle	XP_027411261.1	-	-	-	-	-	-	-	-	-	-	-	-	-	-	-	-	-	-	-	-	-	-	-	-	-	-	-	-	-	-	-	-	-	-	-	-	-	-	-	-	-	-	M	A	K	V	P
Bos mutus	wild yak	XP_005890049.1	-	-	-	-	-	-	-	-	-	-	-	-	-	-	-	-	-	-	-	-	-	-	-	-	-	-	-	-	-	-	-	-	-	-	-	-	-	-	-	-	-	-	M	A	K	V	P
Bos taurus	cattle	NP_776517.1	-	-	-	-	-	-	-	-	-	-	-	-	-	-	-	-	-	-	-	-	-	-	-	-	-	-	-	-	-	-	-	-	-	-	-	-	-	-	-	-	-	-	M	A	K	V	P
Bubalus bubalis	water buffalo	NP_001277833.1	-	-	-	-	-	-	-	-	-	-	-	-	-	-	-	-	-	-	-	-	-	-	-	-	-	-	-	-	-	-	-	-	-	-	-	-	-	-	-	-	-	-	M	A	K	V	P
Bubalus bubalis	water buffalo	XP_006056051.1	-	-	-	-	-	-	-	-	-	-	-	-	-	-	-	-	-	-	-	-	-	-	-	-	-	-	-	-	-	-	-	-	-	-	-	-	-	-	-	-	-	-	M	A	K	V	P
Callithrix jacchus	white-tufted-ear marmoset	XP_002757550.1	-	-	-	-	-	-	-	-	-	-	-	-	-	-	-	-	-	-	-	-	-	-	-	-	-	-	-	-	-	-	-	-	-	-	-	-	-	-	-	-	-	-	M	A	K	V	P
Callorhinus ursinus	northern fur seal	XP_025723403.1	-	-	-	-	-	-	-	-	-	-	-	-	-	-	-	-	-	-	-	-	-	-	-	-	-	-	-	-	-	-	-	-	-	-	-	-	-	-	-	-	-	-	M	A	K	V	P
Camelus bactrianus	Bactrian camel	XP_010957280.1	-	-	-	-	-	-	-	-	-	-	-	-	-	-	-	-	-	-	-	-	-	-	-	-	-	-	-	-	-	-	-	-	-	-	-	-	-	-	-	M	Q	K	M	A	K	V	P
Camelus dromedarius	Arabian camel	XP_010983286.2	M	Q	S	W	P	R	L	L	H	S	Q	Q	K	A	K	E	P	D	S	G	H	S	F	Q	R	D	E	R	V	I	S	L	S	L	E	S	A	E	N	M	Q	K	M	A	K	V	P
Camelus ferus	Wild Bactrian camel	XP_014413782.2	M	Q	S	W	P	R	L	L	H	S	Q	Q	K	A	K	E	P	D	S	G	H	S	F	Q	R	D	E	R	V	I	S	L	S	L	E	S	A	E	N	M	Q	K	M	A	K	V	P
Canis lupus dingo	dingo	XP_025309703.1	-	-	-	-	-	-	-	-	-	-	-	-	-	-	-	-	-	-	-	-	-	-	-	-	-	-	-	-	-	-	-	-	-	-	-	-	-	-	-	-	-	-	M	A	K	V	P
Canis lupus familiaris	dog	NP_001003157.2	-	-	-	-	-	-	-	-	-	-	-	-	-	-	-	-	-	-	-	-	-	-	-	-	-	-	-	-	-	-	-	-	-	-	-	-	-	-	-	-	-	-	M	A	K	V	P
Canis lupus familiaris	dog	XP_038546364.1	-	-	-	-	-	-	-	-	-	-	-	-	-	-	-	-	-	-	-	-	-	-	-	-	-	-	-	-	-	-	-	-	-	-	-	-	-	-	-	-	-	-	M	A	K	V	P
Capra hircus	goat	XP_005686722.2	-	-	-	-	-	-	-	-	-	-	-	-	-	-	-	-	-	-	-	-	-	-	-	-	-	-	-	-	-	-	-	-	-	-	-	-	-	-	-	-	-	-	M	A	K	V	P
Carlito syrichta	Philippine tarsier	XP_008055299.1	-	-	-	-	-	-	-	-	-	-	-	-	-	-	-	-	-	-	-	-	-	-	-	-	-	-	-	-	-	-	-	-	-	-	-	-	-	-	-	-	-	-	M	A	K	V	P
Castor canadensis	American beaver	XP_020043272.1	-	-	-	-	-	-	-	-	-	-	-	-	-	-	-	-	-	-	-	-	-	-	-	-	-	-	-	-	-	-	-	-	-	-	-	-	-	-	-	-	-	-	M	A	E	V	P
Cavia porcellus	domestic guinea pig	XP_003465104.1	-	-	-	-	-	-	-	-	-	-	-	-	-	-	-	-	-	-	-	-	-	-	-	-	-	-	-	-	-	-	-	-	-	-	-	-	-	-	-	-	-	-	M	A	Q	C	P
Cebus imitator	Panamanian white-faced capuchin	XP_017405299.1	-	-	-	-	-	-	-	-	-	-	-	-	-	-	-	-	-	-	-	-	-	-	-	-	-	-	-	-	-	-	-	-	-	-	-	-	-	-	-	-	-	-	M	A	K	V	P
Ceratotherium simum simum	southern white rhinoceros	XP_014647096.1	-	-	-	-	-	-	-	-	-	-	-	-	-	-	-	-	-	-	-	-	-	-	-	-	-	-	-	-	-	-	-	-	-	-	-	-	-	-	-	-	-	-	M	A	K	V	P
Cercocebus atys	sooty mangabey	XP_011926964.1	-	-	-	-	-	-	-	-	-	-	-	-	-	-	-	-	-	-	-	-	-	-	-	-	-	-	-	-	-	-	-	-	-	-	-	-	-	-	-	-	-	-	M	A	K	V	P
Cercocebus atys	sooty mangabey	XP_011926965.1	-	-	-	-	-	-	-	-	-	-	-	-	-	-	-	-	-	-	-	-	-	-	-	-	-	-	-	-	-	-	-	-	-	-	-	-	-	-	-	-	-	-	M	A	K	V	P
Chinchilla lanigera	long-tailed chinchilla	XP_005400653.1	-	-	-	-	-	-	-	-	-	-	-	-	-	-	-	-	-	-	-	-	-	-	-	-	-	-	-	-	-	-	-	-	-	-	-	-	-	-	-	-	-	-	M	A	K	V	P
Chlorocebus sabaeus	green monkey	XP_008006601.1	-	-	-	-	-	-	-	-	-	-	-	-	-	-	-	-	-	-	-	-	-	-	-	-	-	-	-	-	-	-	-	-	-	-	-	-	-	-	-	-	-	-	M	A	K	V	P
Chlorocebus sabaeus	green monkey	XP_008006602.1	-	-	-	-	-	-	-	-	-	-	-	-	-	-	-	-	-	-	-	-	-	-	-	-	-	-	-	-	-	-	-	-	-	-	-	-	-	-	-	-	-	-	M	A	K	V	P
Choloepus didactylus	southern two-toed sloth	XP_037662806.1	-	-	-	-	-	-	-	-	-	-	-	-	-	-	-	-	-	-	-	-	-	-	-	-	-	-	-	-	-	-	-	-	-	-	-	-	-	-	-	-	-	-	M	T	R	V	P
Chrysochloris asiatica	Cape golden mole	XP_006876502.1	-	-	-	-	-	-	-	-	-	-	-	-	-	-	-	-	-	-	-	-	-	-	-	-	-	-	-	-	-	-	-	-	-	-	-	-	-	-	-	-	-	-	M	A	K	V	P
Colobus angolensis palliatus	Angola colobus	XP_011808458.1	-	-	-	-	-	-	-	-	-	-	-	-	-	-	-	-	-	-	-	-	-	-	-	-	-	-	-	-	-	-	-	-	-	-	-	-	-	-	-	-	-	-	M	A	K	V	P
Condylura cristata	star-nosed mole	XP_004686157.1	-	-	-	-	-	-	-	-	-	-	-	-	-	-	-	-	-	-	-	-	-	-	-	-	-	-	-	-	-	-	-	-	-	-	-	-	-	-	-	-	-	-	M	A	K	V	P
Cricetulus griseus	Chinese hamster	XP_035298944.1	-	-	-	-	-	-	-	-	-	-	-	-	-	-	-	-	-	-	-	-	-	-	-	-	-	-	-	-	-	-	-	-	-	-	-	-	-	-	-	-	-	-	M	A	K	V	P
Cricetulus griseus	Chinese hamster	XP_035302902.1	-	-	-	-	-	-	-	-	-	-	-	-	-	-	-	-	-	-	-	-	-	-	-	-	-	-	-	-	-	-	-	-	-	-	-	-	-	-	-	-	-	-	M	A	K	V	P
Dasypus novemcinctus	nine-banded armadillo	XP_004475794.1	-	-	-	-	-	-	-	-	-	-	-	-	-	-	-	-	-	-	-	-	-	-	-	-	-	-	-	-	-	-	-	-	-	-	-	-	-	-	-	-	-	-	M	A	T	V	P
Dasypus novemcinctus	nine-banded armadillo	XP_004475795.1	-	-	-	-	-	-	-	-	-	-	-	-	-	-	-	-	-	-	-	-	-	-	-	-	-	-	-	-	-	-	-	-	-	-	-	-	-	-	-	-	-	-	M	A	T	V	P
Dasypus novemcinctus	nine-banded armadillo	XP_012373935.1	-	-	-	-	-	-	-	-	-	-	-	-	-	-	-	-	-	-	-	-	-	-	-	-	-	-	-	-	-	-	-	-	-	-	-	-	-	-	-	-	-	-	M	A	T	V	P
Delphinapterus leucas	beluga whale	XP_022454953.1	-	-	-	-	-	-	-	-	-	-	-	-	-	-	-	-	-	-	-	-	-	-	-	-	-	-	-	-	-	-	-	-	-	-	-	-	-	-	-	-	-	-	M	A	K	V	P
Delphinapterus leucas	beluga whale	XP_022454955.1	-	-	-	-	-	-	-	-	-	-	-	-	-	-	-	-	-	-	-	-	-	-	-	-	-	-	-	-	-	-	-	-	-	-	-	-	-	-	-	-	-	-	M	A	K	V	P
Desmodus rotundus	common vampire bat	XP_024414401.1	-	-	-	-	-	-	-	-	-	-	-	-	-	-	-	-	-	-	-	-	-	-	-	-	-	-	-	-	-	-	-	-	-	-	-	-	-	-	-	-	-	-	M	A	K	V	P
Dipodomys ordii	Ord's kangaroo rat	XP_012875224.1	-	-	-	-	-	-	-	-	-	-	-	-	-	-	-	-	-	-	-	-	-	-	-	-	-	-	-	-	-	-	-	-	-	-	-	-	-	-	-	-	-	-	M	A	K	V	P
Dipodomys spectabilis	banner-tailed kangaroo rat	XP_042526877.1	-	-	-	-	-	-	-	-	-	-	-	-	-	-	-	-	-	-	-	-	-	-	-	-	-	-	-	-	-	-	-	-	-	-	-	-	-	-	-	-	-	-	M	A	K	V	P
Echinops telfairi	small Madagascar hedgehog	XP_012861441.1	-	-	-	-	-	-	-	-	-	-	-	-	-	-	-	-	-	-	-	-	-	-	-	-	-	-	-	-	-	-	-	-	-	-	-	-	-	-	-	-	-	-	M	A	Q	V	P
Enhydra lutris kenyoni	Sea otter	XP_022376186.1	-	-	-	-	-	-	-	-	-	-	-	-	-	-	-	-	-	-	-	-	-	-	-	-	-	-	-	-	-	-	-	-	-	-	-	-	-	-	-	-	-	-	M	A	K	V	P
Eptesicus fuscus	big brown bat	XP_008158473.1	-	-	-	-	-	-	-	-	-	-	-	-	-	-	-	-	-	-	-	-	-	-	-	-	-	-	-	-	-	-	-	-	-	-	-	-	-	-	-	-	-	-	M	A	Q	V	P
Eptesicus fuscus	big brown bat	XP_027993201.1	-	-	-	-	-	-	-	-	-	-	-	-	-	-	-	-	-	-	-	-	-	-	-	-	-	-	-	-	-	-	-	-	-	-	-	-	-	-	-	-	-	-	M	A	Q	V	P
Equus asinus	ass	XP_014708227.1	-	-	-	-	-	-	-	-	-	-	-	-	-	-	-	-	-	-	-	-	-	-	-	-	-	-	-	-	-	-	-	-	-	-	-	-	-	-	-	-	-	-	M	A	K	V	P
Equus asinus	ass	XP_014708228.1	-	-	-	-	-	-	-	-	-	-	-	-	-	-	-	-	-	-	-	-	-	-	-	-	-	-	-	-	-	-	-	-	-	-	-	-	-	-	-	-	-	-	M	A	K	V	P
Equus caballus	horse	NP_001075969.2	-	-	-	-	-	-	-	-	-	-	-	-	-	-	-	-	-	-	-	-	-	-	-	-	-	-	-	-	-	-	-	-	-	-	-	-	-	-	-	-	-	-	M	A	K	V	P
Equus przewalskii	Przewalski's horse	XP_008531595.1	-	-	-	-	-	-	-	-	-	-	-	-	-	-	-	-	-	-	-	-	-	-	-	-	-	-	-	-	-	-	-	-	-	-	-	-	-	-	-	-	-	-	M	A	K	V	P
Erinaceus europaeus	western European hedgehog	XP_007525542.1	-	-	-	-	-	-	-	-	-	-	-	-	-	-	-	-	-	-	-	-	-	-	-	-	-	-	-	-	-	-	-	-	-	-	-	-	-	-	-	-	-	-	M	A	K	V	P
Eumetopias jubatus	Steller sea lion	XP_027978250.1	-	-	-	-	-	-	-	-	-	-	-	-	-	-	-	-	-	-	-	-	-	-	-	-	-	-	-	-	-	-	-	-	-	-	-	-	-	-	-	-	-	-	M	A	K	V	P
Felis catus	domestic cat	NP_001009351.1	-	-	-	-	-	-	-	-	-	-	-	-	-	-	-	-	-	-	-	-	-	-	-	-	-	-	-	-	-	-	-	-	-	-	-	-	-	-	-	-	-	-	M	A	K	V	P
Felis catus	domestic cat	XP_006930331.2	-	-	-	-	-	-	-	-	-	-	-	-	-	-	-	-	-	-	-	-	-	-	-	-	-	-	-	-	-	-	-	-	-	-	-	-	-	-	-	-	-	-	M	A	K	V	P
Felis catus	domestic cat	XP_006930332.2	-	-	-	-	-	-	-	-	-	-	-	-	-	-	-	-	-	-	-	-	-	-	-	-	-	-	-	-	-	-	-	-	-	-	-	-	-	-	-	-	-	-	M	A	K	V	P
Felis catus	domestic cat	XP_019681731.2	-	-	-	-	-	-	-	-	-	-	-	-	-	-	-	-	-	-	-	-	-	-	-	-	-	-	-	-	-	-	-	-	-	-	-	-	-	-	-	-	-	-	M	A	K	V	P
Felis catus	domestic cat	XP_023106679.1	-	-	-	-	-	-	-	-	-	-	-	-	-	-	-	-	-	-	-	-	-	-	-	-	-	-	-	-	-	-	-	-	-	-	-	-	-	-	-	-	-	-	M	A	K	V	P
Fukomys damarensis	Damara mole-rat	XP_010637796.1	-	-	-	-	-	-	-	-	-	-	-	-	-	-	-	-	-	-	-	-	-	-	-	-	-	-	-	-	-	-	-	-	-	-	-	-	-	-	-	-	-	-	M	A	E	V	P
Galeopterus variegatus	Sunda flying lemur	XP_008577546.1	-	-	-	-	-	-	-	-	-	-	-	-	-	-	-	-	-	-	-	-	-	-	-	-	-	-	-	-	-	-	-	-	-	-	-	-	-	-	-	-	-	-	M	A	E	V	T
Globicephala melas	long-finned pilot whale	XP_030693244.1	-	-	-	-	-	-	-	-	-	-	-	-	-	-	-	-	-	-	-	-	-	-	-	-	-	-	-	-	-	-	-	-	-	-	-	-	-	-	-	-	-	-	M	A	K	V	P
Globicephala melas	long-finned pilot whale	XP_030693245.1	-	-	-	-	-	-	-	-	-	-	-	-	-	-	-	-	-	-	-	-	-	-	-	-	-	-	-	-	-	-	-	-	-	-	-	-	-	-	-	-	-	-	M	A	K	V	P
Gorilla gorilla	western gorilla	XP_004031670.1	-	-	-	-	-	-	-	-	-	-	-	-	-	-	-	-	-	-	-	-	-	-	-	-	-	-	-	-	-	-	-	-	-	-	-	-	-	-	-	-	-	-	M	A	K	V	P
Gorilla gorilla	western gorilla	XP_030863986.1	-	-	-	-	-	-	-	-	-	-	-	-	-	-	-	-	-	-	-	-	-	-	-	-	-	-	-	-	-	-	-	-	-	-	-	-	-	-	-	-	-	-	M	A	K	V	P
Grammomys surdaster	African woodland thicket rat	XP_028610122.1	-	-	-	-	-	-	-	-	-	-	-	-	-	-	-	-	-	-	-	-	-	-	-	-	-	-	-	-	-	-	-	-	-	-	-	-	-	-	-	-	-	-	M	A	K	V	P
Halichoerus grypus	gray seal	XP_035959681.1	-	-	-	-	-	-	-	-	-	-	-	-	-	-	-	-	-	-	-	-	-	-	-	-	-	-	-	-	-	-	-	-	-	-	-	-	-	-	-	-	-	-	M	A	K	V	P
Halichoerus grypus	gray seal	XP_035959682.1	-	-	-	-	-	-	-	-	-	-	-	-	-	-	-	-	-	-	-	-	-	-	-	-	-	-	-	-	-	-	-	-	-	-	-	-	-	-	-	-	-	-	-	-	-	-	-
Halichoerus grypus	gray seal	XP_035959683.1	-	-	-	-	-	-	-	-	-	-	-	-	-	-	-	-	-	-	-	-	-	-	-	-	-	-	-	-	-	-	-	-	-	-	-	-	-	-	-	-	-	-	M	A	K	V	P
Heterocephalus glaber	naked mole-rat	XP_004844586.1	-	-	-	-	-	-	-	-	-	-	-	-	-	-	-	-	-	-	-	-	-	-	-	-	-	-	-	-	-	-	-	-	-	-	-	-	-	-	-	-	-	-	M	A	E	I	P
Heterocephalus glaber	naked mole-rat	XP_021113825.1	-	-	-	-	-	-	-	-	-	-	-	-	-	-	-	-	-	-	-	-	-	-	-	-	-	-	-	-	-	-	-	-	-	-	-	-	-	-	-	-	-	-	M	-	-	L	S
Hipposideros armiger	great roundleaf bat	XP_019518409.1	-	-	-	-	-	-	-	-	-	-	-	-	-	-	-	-	-	-	-	-	-	-	-	-	-	-	-	-	-	-	-	-	-	-	-	-	-	-	-	-	-	-	M	A	K	V	P
Homo sapiens	human	NP_000566.3	-	-	-	-	-	-	-	-	-	-	-	-	-	-	-	-	-	-	-	-	-	-	-	-	-	-	-	-	-	-	-	-	-	-	-	-	-	-	-	-	-	-	M	A	K	V	P
Homo sapiens	human	NP_001358483.1	-	-	-	-	-	-	-	-	-	-	-	-	-	-	-	-	-	-	-	-	-	-	-	-	-	-	-	-	-	-	-	-	-	-	-	-	-	-	-	-	-	-	M	A	K	V	P
Hyaena hyaena	striped hyena	XP_039087719.1	-	-	-	-	-	-	-	-	-	-	-	-	-	-	-	-	-	-	-	-	-	-	-	-	-	-	-	-	-	-	-	-	-	-	-	-	-	-	-	-	-	-	M	A	K	V	P
Hylobates moloch	silvery gibbon	XP_032032972.1	-	-	-	-	-	-	-	-	-	-	-	-	-	-	-	-	-	-	-	-	-	-	-	-	-	-	-	-	-	-	-	-	-	-	-	-	-	-	-	-	-	-	M	A	K	V	P
Hylobates moloch	silvery gibbon	XP_032032973.1	-	-	-	-	-	-	-	-	-	-	-	-	-	-	-	-	-	-	-	-	-	-	-	-	-	-	-	-	-	-	-	-	-	-	-	-	-	-	-	-	-	-	M	A	K	V	P
Ictidomys tridecemlineatus	thirteen-lined ground squirrel	XP_005340300.2	-	-	-	-	-	M	Q	E	T	E	K	N	G	G	D	L	A	A	S	S	P	P	R	A	R	A	G	G	W	L	A	D	S	T	L	F	S	V	A	E	V	S	M	A	K	V	P
Ictidomys tridecemlineatus	thirteen-lined ground squirrel	XP_040126628.1	-	-	-	-	-	-	-	-	-	-	-	-	-	-	-	-	-	-	-	-	-	-	-	-	-	-	-	-	-	-	-	-	-	-	-	-	-	-	-	-	-	-	M	A	K	V	P
Jaculus jaculus	lesser Egyptian jerboa	XP_004669826.1	-	-	-	-	-	-	-	-	-	-	-	-	-	-	-	-	-	-	-	-	-	-	-	-	-	-	-	-	-	-	-	-	-	-	-	-	-	-	-	-	-	-	M	A	K	V	P
Lagenorhynchus obliquidens	Pacific white-sided dolphin	XP_026984865.1	-	-	-	-	-	-	-	-	-	-	-	-	-	-	-	-	-	-	-	-	-	-	-	-	-	-	-	-	-	-	-	-	-	-	-	-	-	-	-	-	-	-	M	A	K	V	P
Lagenorhynchus obliquidens	Pacific white-sided dolphin	XP_026984866.1	-	-	-	-	-	-	-	-	-	-	-	-	-	-	-	-	-	-	-	-	-	-	-	-	-	-	-	-	-	-	-	-	-	-	-	-	-	-	-	-	-	-	M	A	K	V	P
Leptonychotes weddellii	Weddell seal	XP_006744808.1	-	-	-	-	-	-	-	-	-	-	-	-	-	-	-	-	-	-	-	-	-	-	-	-	-	-	-	-	-	-	-	-	-	-	-	-	-	-	-	-	-	-	M	A	K	V	P
Leptonychotes weddellii	Weddell seal	XP_030896532.1	-	-	-	-	-	-	-	-	-	-	-	-	-	-	-	-	-	-	-	-	-	-	-	-	-	-	-	-	-	-	-	-	-	-	-	-	-	-	-	-	-	-	M	A	K	V	P
Leptonychotes weddellii	Weddell seal	XP_030896533.1	-	-	-	-	-	-	-	-	-	-	-	-	-	-	-	-	-	-	-	-	-	-	-	-	-	-	-	-	-	-	-	-	-	-	-	-	-	-	-	-	-	-	M	A	K	V	P
Lipotes vexillifer	Yangtze River dolphin	XP_007446080.1	-	-	-	-	-	-	-	-	-	-	-	-	-	-	-	-	-	-	-	-	-	-	-	-	-	-	-	-	-	-	-	-	-	-	-	-	-	-	-	-	-	-	M	A	K	V	P
Lontra canadensis	Northern American river otter	XP_032699774.1	-	-	-	-	-	-	-	-	-	-	-	-	-	-	-	-	-	-	-	-	-	-	-	-	-	-	-	-	-	-	-	-	-	-	-	-	-	-	-	-	-	-	M	A	K	V	P
Loxodonta africana	African savanna elephant	XP_003417445.1	-	-	-	-	-	-	-	-	-	-	-	-	-	-	-	-	-	-	-	-	-	-	-	-	-	-	-	-	-	-	-	-	-	-	-	-	-	-	-	-	-	-	M	A	K	V	P
Loxodonta africana	African savanna elephant	XP_023412796.1	-	-	-	-	-	-	-	-	-	-	-	-	-	-	-	-	-	-	-	-	-	-	-	-	-	-	-	-	-	-	-	-	-	-	-	-	-	-	-	-	-	-	M	A	K	V	P
Lynx canadensis	Canada lynx	XP_030166950.1	-	-	-	-	-	-	-	-	-	-	-	-	-	-	-	-	-	-	-	-	-	-	-	-	-	-	-	-	-	-	-	-	-	-	-	-	-	-	-	-	-	-	M	A	K	V	P
Macaca fascicularis	crab-eating macaque	NP_001271109.1	-	-	-	-	-	-	-	-	-	-	-	-	-	-	-	-	-	-	-	-	-	-	-	-	-	-	-	-	-	-	-	-	-	-	-	-	-	-	-	-	-	-	M	A	K	V	P
Macaca fascicularis	crab-eating macaque	XP_015288669.1	-	-	-	-	-	-	-	-	-	-	-	-	-	-	-	-	-	-	-	-	-	-	-	-	-	-	-	-	-	-	-	-	-	-	-	-	-	-	-	-	-	-	M	A	K	V	P
Macaca mulatta	Rhesus monkey	NP_001036222.1	-	-	-	-	-	-	-	-	-	-	-	-	-	-	-	-	-	-	-	-	-	-	-	-	-	-	-	-	-	-	-	-	-	-	-	-	-	-	-	-	-	-	M	A	K	V	P
Macaca mulatta	Rhesus monkey	XP_028687291.1	-	-	-	-	-	-	-	-	-	-	-	-	-	-	-	-	-	-	-	-	-	-	-	-	-	-	-	-	-	-	-	-	-	-	-	-	-	-	-	-	-	-	M	A	K	V	P
Macaca nemestrina	pig-tailed macaque	XP_011722811.1	-	-	-	-	-	-	-	-	-	-	-	-	-	-	-	-	-	-	-	-	-	-	-	-	-	-	-	-	-	-	-	-	-	-	-	-	-	-	-	-	-	-	M	A	K	V	P
Macaca nemestrina	pig-tailed macaque	XP_011722812.1	-	-	-	-	-	-	-	-	-	-	-	-	-	-	-	-	-	-	-	-	-	-	-	-	-	-	-	-	-	-	-	-	-	-	-	-	-	-	-	-	-	-	M	A	K	V	P
Mandrillus leucophaeus	drill	XP_011823406.1	-	-	-	-	-	-	-	-	-	-	-	-	-	-	-	-	-	-	-	-	-	-	-	-	-	-	-	-	-	-	-	-	-	-	-	-	-	-	-	-	-	-	M	A	K	V	P
Manis javanica	Malayan pangolin	XP_036867881.1	-	-	-	-	-	-	-	-	-	-	-	-	-	-	-	-	-	-	-	-	-	-	-	-	-	-	-	-	-	-	-	-	-	-	-	-	-	-	-	-	-	-	M	A	K	V	P
Manis pentadactyla	Chinese pangolin	XP_036760935.1	-	-	-	-	-	-	-	-	-	-	-	-	-	-	-	-	-	-	-	-	-	-	-	-	-	-	-	-	-	-	-	-	-	-	-	-	-	-	-	-	-	-	M	A	K	V	P
Marmota flaviventris	yellow-bellied marmot	XP_027807904.1	-	-	-	-	-	-	-	-	-	-	-	-	-	-	-	-	-	-	-	-	-	-	-	-	-	-	-	-	-	-	-	-	-	-	-	-	-	-	-	-	-	-	M	A	K	V	P
Marmota marmota marmota	Alpine marmot	XP_015355256.1	-	-	-	-	-	-	-	-	-	-	-	-	-	-	-	-	-	-	-	-	-	-	-	-	-	-	-	-	-	-	-	-	-	-	-	-	-	-	-	-	-	-	M	A	K	V	P
Mastomys coucha	southern multimammate mouse	XP_031227730.1	-	-	-	-	-	-	-	-	-	-	-	-	-	-	-	-	-	-	-	-	-	-	-	-	-	-	-	-	-	-	-	-	-	-	-	-	-	-	-	-	-	-	M	A	K	V	P
Meriones unguiculatus	Mongolian gerbil	XP_021497633.1	-	-	-	-	-	-	-	-	-	-	-	-	-	-	-	-	-	-	-	-	-	-	-	-	-	-	-	-	-	-	-	-	-	-	-	-	-	-	-	-	-	-	M	A	K	V	P
Mesocricetus auratus	golden hamster	XP_005068666.1	-	-	-	-	-	-	-	-	-	-	-	-	-	-	-	-	-	-	-	-	-	-	-	-	-	-	-	-	-	-	-	-	-	-	-	-	-	-	-	-	-	-	M	A	K	V	P
Microcebus murinus	gray mouse lemur	XP_012598285.1	-	-	-	-	-	-	-	-	-	-	-	-	-	-	-	-	-	-	-	-	-	-	-	-	-	-	-	-	-	-	-	-	-	-	-	-	-	-	-	-	-	-	M	A	R	V	P
Microcebus murinus	gray mouse lemur	XP_012598286.1	-	-	-	-	-	-	-	-	-	-	-	-	-	-	-	-	-	-	-	-	-	-	-	-	-	-	-	-	-	-	-	-	-	-	-	-	-	-	-	-	-	-	M	A	R	V	P
Microtus ochrogaster	prairie vole	XP_005365698.1	-	-	-	-	-	-	-	-	-	-	-	-	-	-	-	-	-	-	-	-	-	-	-	-	-	-	-	-	-	-	-	-	-	-	-	-	-	-	-	-	-	-	M	A	K	V	P
Microtus oregoni	creeping vole	XP_041526792.1	-	-	-	-	-	-	-	-	-	-	-	-	-	-	-	-	-	-	-	-	-	-	-	-	-	-	-	-	-	-	-	-	-	-	-	-	-	-	-	-	-	-	M	A	K	V	P
Miniopterus natalensis	Natal long-fingered bat	XP_016057272.1	-	-	-	-	-	-	-	-	-	-	-	-	-	-	-	-	-	-	-	-	-	-	-	-	-	-	-	-	-	-	-	-	-	-	-	-	-	-	-	-	-	-	M	A	K	V	P
Mirounga leonina	Southern elephant seal	XP_034856967.1	-	-	-	-	-	-	-	-	-	-	-	-	-	-	-	-	-	-	-	-	-	-	-	-	-	-	-	-	-	-	-	-	-	-	-	-	-	-	-	-	-	-	M	A	K	V	P
Mirounga leonina	Southern elephant seal	XP_034856968.1	-	-	-	-	-	-	-	-	-	-	-	-	-	-	-	-	-	-	-	-	-	-	-	-	-	-	-	-	-	-	-	-	-	-	-	-	-	-	-	-	-	-	M	A	K	V	P
Molossus molossus	Pallas's mastiff bat	XP_036119188.1	-	-	-	-	-	-	-	-	-	-	-	-	-	-	-	-	-	-	-	-	-	-	-	-	-	-	-	-	-	-	-	-	-	-	-	-	-	-	-	-	-	-	M	A	K	V	P
Monodelphis domestica	gray short-tailed opossum	XP_007477636.1	-	-	-	-	-	-	-	-	-	-	-	-	-	-	-	-	-	-	-	-	-	-	-	-	-	-	-	-	-	-	-	-	-	-	-	-	-	-	-	-	-	-	M	A	R	V	P
Monodon monoceros	narwhal	XP_029087992.1	-	-	-	-	-	-	-	-	-	-	-	-	-	-	-	-	-	-	-	-	-	-	-	-	-	-	-	-	-	-	-	-	-	-	-	-	-	-	-	-	-	-	M	A	K	V	P
Mus caroli	Ryukyu mouse	XP_021012178.1	-	-	-	-	-	-	-	-	-	-	-	-	-	-	-	-	-	-	-	-	-	-	-	-	-	-	-	-	-	-	-	-	-	-	-	-	-	-	-	-	-	-	M	A	K	V	P
Mus musculus	house mouse	NP_034684.2	-	-	-	-	-	-	-	-	-	-	-	-	-	-	-	-	-	-	-	-	-	-	-	-	-	-	-	-	-	-	-	-	-	-	-	-	-	-	-	-	-	-	M	A	K	V	P
Mus pahari	shrew mouse	XP_021050553.1	-	-	-	-	-	-	-	-	-	-	-	-	-	-	-	-	-	-	-	-	-	-	-	-	-	-	-	-	-	-	-	-	-	-	-	-	-	-	-	-	-	-	M	A	K	V	P
Mustela erminea	ermine	XP_032208641.1	-	-	-	-	-	-	-	-	-	-	-	-	-	-	-	-	-	-	-	-	-	-	-	-	-	-	-	-	-	-	-	-	-	-	-	-	-	-	-	-	-	-	M	A	K	V	P
Mustela putorius furo	domestic ferret	XP_004771057.1	-	-	-	-	-	-	-	-	-	-	-	-	-	-	-	-	-	-	-	-	-	-	-	-	-	-	-	-	-	-	-	-	-	-	-	-	-	-	-	-	-	-	M	A	K	V	P
Myotis brandtii	Brandt's bat	XP_005881876.1	-	-	-	-	-	-	-	-	-	-	-	-	-	-	-	-	-	-	-	-	-	-	-	-	-	-	-	-	-	-	-	-	-	-	-	-	-	-	-	-	-	-	M	A	Q	V	P
Myotis brandtii	Brandt's bat	XP_014385143.1	-	-	-	-	-	-	-	-	-	-	-	-	-	-	-	-	-	-	-	-	-	-	-	-	-	-	-	-	-	-	-	-	-	-	-	-	-	-	-	-	-	-	M	A	Q	V	P
Myotis davidii	David's myotis	XP_006765735.1	-	-	-	-	-	-	-	-	-	-	-	-	-	-	-	-	-	-	-	-	-	-	-	-	-	-	-	-	-	-	-	-	-	-	-	-	-	-	-	-	-	-	M	A	Q	V	P
Myotis lucifugus	little brown bat	XP_006103068.1	-	-	-	-	-	-	-	-	-	-	-	-	-	-	-	-	-	-	-	-	-	-	-	-	-	-	-	-	-	-	-	-	-	-	-	-	-	-	-	-	-	-	M	A	Q	V	P
Myotis myotis	Greater mouse-eared bat	XP_036167549.1	-	-	-	-	-	-	-	-	-	-	-	-	-	-	-	-	-	-	-	-	-	-	-	-	-	-	-	-	-	-	-	-	-	-	-	-	-	-	-	-	-	-	M	A	Q	V	P
Myotis myotis	Greater mouse-eared bat	XP_036167550.1	-	-	-	-	-	-	-	-	-	-	-	-	-	-	-	-	-	-	-	-	-	-	-	-	-	-	-	-	-	-	-	-	-	-	-	-	-	-	-	-	-	-	M	A	Q	V	P
Myotis myotis	Greater mouse-eared bat	XP_036167551.1	-	-	-	-	-	-	-	-	-	-	-	-	-	-	-	-	-	-	-	-	-	-	-	-	-	-	-	-	-	-	-	-	-	-	-	-	-	-	-	-	-	-	-	-	-	-	-
Nannospalax galili	Upper Galilee mountains blind mole rat	XP_008838594.1	-	-	-	-	-	-	-	-	-	-	-	-	-	-	-	-	-	-	-	-	-	-	-	-	-	-	-	-	-	-	-	-	-	-	-	-	-	-	-	-	-	-	M	A	R	V	P
Neomonachus schauinslandi	Hawaiian monk seal	XP_021553004.1	-	-	-	-	-	-	-	-	-	-	-	-	-	-	-	-	-	-	-	-	-	-	-	-	-	-	-	-	-	-	-	-	-	-	-	-	-	-	-	-	-	-	M	A	K	V	P
Neomonachus schauinslandi	Hawaiian monk seal	XP_021553005.1	-	-	-	-	-	-	-	-	-	-	-	-	-	-	-	-	-	-	-	-	-	-	-	-	-	-	-	-	-	-	-	-	-	-	-	-	-	-	-	-	-	-	M	A	K	V	P
Neophocaena asiaeorientalis asiaeorientalis	Yangtze finless porpoise	XP_024599706.1	-	-	-	-	-	-	-	-	-	-	-	-	-	-	-	-	-	-	-	-	-	-	-	-	-	-	-	-	-	-	-	-	-	-	-	-	-	-	-	-	-	-	M	A	K	V	P
Nomascus leucogenys	northern white-cheeked gibbon	XP_030683258.1	-	-	-	-	-	-	-	-	-	-	-	-	-	-	-	-	-	-	-	-	-	-	-	-	-	-	-	-	-	-	-	-	-	-	-	-	-	-	-	-	-	-	M	A	K	V	P
Nomascus leucogenys	northern white-cheeked gibbon	XP_030683259.1	-	-	-	-	-	-	-	-	-	-	-	-	-	-	-	-	-	-	-	-	-	-	-	-	-	-	-	-	-	-	-	-	-	-	-	-	-	-	-	-	-	-	M	A	K	V	P
Ochotona curzoniae	black-lipped pika	XP_040850018.1	-	-	-	-	-	-	-	-	-	-	-	-	-	-	-	-	-	-	-	-	-	-	-	-	-	-	-	-	-	-	-	-	-	-	-	-	-	-	-	-	-	-	M	A	K	V	P
Ochotona princeps	American pika	XP_004590881.1	-	-	-	-	-	-	-	-	-	-	-	-	-	-	-	-	-	-	-	-	-	-	-	-	-	-	-	-	-	-	-	-	-	-	-	-	-	-	-	-	-	-	M	A	K	V	P
Octodon degus	degu	XP_023573127.1	-	-	-	-	-	-	-	-	-	-	-	-	-	-	-	-	-	-	-	-	-	-	-	-	-	-	-	-	-	-	-	-	-	-	-	-	-	-	-	-	-	-	M	-	-	-	-
Odobenus rosmarus divergens	Pacific walrus	XP_004399930.1	-	-	-	-	-	-	-	-	-	-	-	-	-	-	-	-	-	-	-	-	-	-	-	-	-	-	-	-	-	-	-	-	-	-	-	-	-	-	-	-	-	-	M	A	K	V	P
Odobenus rosmarus divergens	Pacific walrus	XP_012417626.1	-	-	-	-	-	-	-	-	-	-	-	-	-	-	-	-	-	-	-	-	-	-	-	-	-	-	-	-	-	-	-	-	-	-	-	-	-	-	-	-	-	-	M	A	K	V	P
Odocoileus virginianus texanus	White-tailed deer	XP_020741706.1	-	-	-	-	-	-	-	-	-	-	-	-	-	-	-	-	-	-	-	-	-	-	-	-	-	-	-	-	-	-	-	-	-	-	-	-	-	-	-	-	-	-	M	A	K	V	P
Onychomys torridus	southern grasshopper mouse	XP_036041963.1	-	-	-	-	-	-	-	-	-	-	-	-	-	-	-	-	-	-	-	-	-	-	-	-	-	-	-	-	-	-	-	-	-	-	-	-	-	-	-	-	-	-	M	A	K	V	P
Orcinus orca	killer whale	XP_004276814.1	-	-	-	-	-	-	-	-	-	-	-	-	-	-	-	-	-	-	-	-	-	-	-	-	-	-	-	-	-	-	-	-	-	-	-	-	-	-	-	-	-	-	M	A	K	V	P
Orcinus orca	killer whale	XP_033255902.1	-	-	-	-	-	-	-	-	-	-	-	-	-	-	-	-	-	-	-	-	-	-	-	-	-	-	-	-	-	-	-	-	-	-	-	-	-	-	-	-	-	-	M	A	K	V	P
Orycteropus afer afer	Aardvark	XP_007957590.1	-	-	-	-	-	-	-	-	-	-	-	-	-	-	-	-	-	-	-	-	-	-	-	-	-	-	-	-	-	-	-	-	-	-	-	-	-	-	-	-	-	-	M	A	K	V	P
Oryctolagus cuniculus	rabbit	NP_001095154.1	-	-	-	-	-	-	-	-	-	-	-	-	-	-	-	-	-	-	-	-	-	-	-	-	-	-	-	-	-	-	-	-	-	-	-	-	-	-	-	-	-	-	M	A	K	V	P
Oryctolagus cuniculus	rabbit	XP_017205589.1	-	-	-	-	-	-	-	-	-	-	-	-	-	-	-	-	-	-	-	-	-	-	-	-	-	-	-	-	-	-	-	-	-	-	-	-	-	-	-	-	-	-	M	A	K	V	P
Oryx dammah	scimitar-horned oryx	XP_040080159.1	-	-	-	-	-	-	-	-	-	-	-	-	-	-	-	-	-	-	-	-	-	-	-	-	-	-	-	-	-	-	-	-	-	-	-	-	-	-	-	-	-	-	M	A	K	V	P
Otolemur garnettii	small-eared galago	XP_023374616.1	-	-	-	-	-	-	-	-	-	-	-	-	-	-	-	-	-	-	-	-	-	-	-	-	-	-	-	-	-	-	-	-	-	-	-	-	-	-	-	-	-	-	M	A	R	V	P
Ovis aries	sheep	NP_001009808.1	-	-	-	-	-	-	-	-	-	-	-	-	-	-	-	-	-	-	-	-	-	-	-	-	-	-	-	-	-	-	-	-	-	-	-	-	-	-	-	-	-	-	M	A	K	V	P
Ovis aries	sheep	XP_012015192.2	-	-	-	-	-	-	-	-	-	-	-	-	-	-	-	-	-	-	-	-	-	-	-	-	-	-	-	-	-	-	-	-	-	-	-	-	-	-	-	-	-	-	M	A	K	V	P
Ovis aries	sheep	XP_042101163.1	-	-	-	-	-	-	-	-	-	-	-	-	-	-	-	-	-	-	-	-	-	-	-	-	-	-	-	-	-	-	-	-	-	-	-	-	-	-	-	-	-	-	-	-	-	-	-
Ovis aries	sheep	XP_042101164.1	-	-	-	-	-	-	-	-	-	-	-	-	-	-	-	-	-	-	-	-	-	-	-	-	-	-	-	-	-	-	-	-	-	-	-	-	-	-	-	-	-	-	-	-	-	-	-
Pan paniscus	pygmy chimpanzee	XP_003804552.1	-	-	-	-	-	-	-	-	-	-	-	-	-	-	-	-	-	-	-	-	-	-	-	-	-	-	-	-	-	-	-	-	-	-	-	-	-	-	-	-	-	-	M	A	K	V	P
Pan troglodytes	chimpanzee	XP_525866.1	-	-	-	-	-	-	-	-	-	-	-	-	-	-	-	-	-	-	-	-	-	-	-	-	-	-	-	-	-	-	-	-	-	-	-	-	-	-	-	-	-	-	M	A	K	V	P
Panthera pardus	leopard	XP_019300357.1	-	-	-	-	-	-	-	-	-	-	-	-	-	-	-	-	-	-	-	-	-	-	-	-	-	-	-	-	-	-	-	-	-	-	-	-	-	-	-	-	-	-	M	A	K	V	P
Panthera pardus	leopard	XP_019300366.1	-	-	-	-	-	-	-	-	-	-	-	-	-	-	-	-	-	-	-	-	-	-	-	-	-	-	-	-	-	-	-	-	-	-	-	-	-	-	-	-	-	-	M	A	K	V	P
Panthera pardus	leopard	XP_019300373.1	-	-	-	-	-	-	-	-	-	-	-	-	-	-	-	-	-	-	-	-	-	-	-	-	-	-	-	-	-	-	-	-	-	-	-	-	-	-	-	-	-	-	M	A	K	V	P
Panthera tigris altaica	Amur tiger	XP_007082400.1	-	-	-	-	-	-	-	-	-	-	-	-	-	-	-	-	-	-	-	-	-	-	-	-	-	-	-	-	-	-	-	-	-	-	-	-	-	-	-	-	-	-	M	A	K	V	P
Panthera tigris altaica	Amur tiger	XP_015393102.1	-	-	-	-	-	-	-	-	-	-	-	-	-	-	-	-	-	-	-	-	-	-	-	-	-	-	-	-	-	-	-	-	-	-	-	-	-	-	-	-	-	-	M	A	K	V	P
Papio anubis	olive baboon	XP_003909193.1	-	-	-	-	-	-	-	-	-	-	-	-	-	-	-	-	-	-	-	-	-	-	-	-	-	-	-	-	-	-	-	-	-	-	-	-	-	-	-	-	-	-	M	A	K	V	P
Papio anubis	olive baboon	XP_031511218.1	-	-	-	-	-	-	-	-	-	-	-	-	-	-	-	-	-	-	-	-	-	-	-	-	-	-	-	-	-	-	-	-	-	-	-	-	-	-	-	-	-	-	M	A	K	V	P
Peromyscus leucopus	white-footed mouse	XP_028749238.1	-	-	-	-	-	-	-	-	-	-	-	-	-	-	-	-	-	-	-	-	-	-	-	-	-	-	-	-	-	-	-	-	-	-	-	-	-	-	-	-	-	-	M	A	K	V	P
Peromyscus maniculatus bairdii	Prairie deer mouse	XP_042133009.1	-	-	-	-	-	-	-	-	-	-	-	-	-	-	-	-	-	-	-	-	-	-	-	-	-	-	-	-	-	-	-	-	-	-	-	-	-	-	-	-	-	-	M	A	K	V	P
Phascolarctos cinereus	koala	XP_020819239.1	-	-	-	-	-	-	-	-	-	-	-	-	-	-	-	-	-	-	-	-	-	-	-	-	-	-	-	-	-	-	-	-	-	-	-	-	-	-	-	-	-	-	M	A	R	V	P
Phoca vitulina	harbor seal	XP_032266375.1	-	-	-	-	-	-	-	-	-	-	-	-	-	-	-	-	-	-	-	-	-	-	-	-	-	-	-	-	-	-	-	-	-	-	-	-	-	-	-	-	-	-	M	A	K	V	P
Phoca vitulina	harbor seal	XP_032266376.1	-	-	-	-	-	-	-	-	-	-	-	-	-	-	-	-	-	-	-	-	-	-	-	-	-	-	-	-	-	-	-	-	-	-	-	-	-	-	-	-	-	-	M	A	K	V	P
Phocoena sinus	vaquita	XP_032509289.1	-	-	-	-	-	-	-	-	-	-	-	-	-	-	-	-	-	-	-	-	-	-	-	-	-	-	-	-	-	-	-	-	-	-	-	-	-	-	-	-	-	-	M	A	K	V	P
Phyllostomus discolor	pale spear-nosed bat	XP_028372333.1	-	-	-	-	-	-	-	-	-	-	-	-	-	-	-	-	-	-	-	-	-	-	-	-	-	-	-	-	-	-	-	-	-	-	-	-	-	-	-	-	-	-	M	A	K	V	P
Physeter catodon	sperm whale	XP_023985635.1	-	-	-	-	-	-	-	-	-	-	-	-	-	-	-	-	-	-	-	-	-	-	-	-	-	-	-	-	-	-	-	-	-	-	-	-	-	-	-	-	-	-	M	A	E	V	P
Piliocolobus tephrosceles	Ugandan red Colobus	XP_023050685.2	-	-	-	-	-	-	-	-	-	-	-	-	-	-	-	-	-	-	-	-	-	-	-	-	-	-	-	-	-	-	-	-	-	-	-	-	-	-	-	-	-	-	M	A	K	V	P
Pipistrellus kuhlii	Kuhl's pipistrelle	XP_036291873.1	-	-	-	-	-	-	-	-	-	-	-	-	-	-	-	-	-	-	-	-	-	-	-	-	-	-	-	-	-	-	-	-	-	-	-	-	-	-	-	-	-	-	M	A	Q	V	P
Pipistrellus kuhlii	Kuhl's pipistrelle	XP_036291874.1	-	-	-	-	-	-	-	-	-	-	-	-	-	-	-	-	-	-	-	-	-	-	-	-	-	-	-	-	-	-	-	-	-	-	-	-	-	-	-	-	-	-	M	A	Q	V	P
Pongo abelii	Sumatran orangutan	XP_002811834.2	-	-	-	-	-	-	-	-	-	-	-	-	-	-	-	-	-	-	-	-	-	-	-	-	-	-	-	-	-	-	-	-	-	-	-	-	-	-	-	-	-	-	M	A	K	V	P
Propithecus coquereli	Coquerel's sifaka	XP_012512228.1	-	-	-	-	-	-	-	-	-	-	-	-	-	-	-	-	-	-	-	-	-	-	-	-	-	-	-	-	-	-	-	-	-	-	-	-	-	-	-	-	-	-	M	A	R	V	P
Pteropus alecto	black flying fox	XP_006909521.1	-	-	-	-	-	-	-	-	-	-	-	-	-	-	-	-	-	-	-	-	-	-	-	-	-	-	-	-	-	-	-	-	-	-	-	-	-	-	-	-	-	-	M	A	K	V	P
Pteropus giganteus	Indian flying fox	XP_039728563.1	-	-	-	-	-	-	-	-	-	-	-	-	-	-	-	-	-	-	-	-	-	-	-	-	-	-	-	-	-	-	-	-	-	-	-	-	-	-	-	-	-	-	M	A	K	V	P
Pteropus vampyrus	large flying fox	XP_023377698.1	-	-	-	-	-	-	-	-	-	-	-	-	-	-	-	-	-	-	-	-	-	-	-	-	-	-	-	-	-	-	-	-	-	-	-	-	-	-	-	-	-	-	M	A	K	V	P
Puma concolor	puma	XP_025783057.1	-	-	-	-	-	-	-	-	-	-	-	-	-	-	-	-	-	-	-	-	-	-	-	-	-	-	-	-	-	-	-	-	-	-	-	-	-	-	-	-	-	-	M	A	K	V	P
Puma yagouaroundi	jaguarundi	XP_040352697.1	-	-	-	-	-	-	-	-	-	-	-	-	-	-	-	-	-	-	-	-	-	-	-	-	-	-	-	-	-	-	-	-	-	-	-	-	-	-	-	-	-	-	M	A	K	V	P
Puma yagouaroundi	jaguarundi	XP_040352699.1	-	-	-	-	-	-	-	-	-	-	-	-	-	-	-	-	-	-	-	-	-	-	-	-	-	-	-	-	-	-	-	-	-	-	-	-	-	-	-	-	-	-	M	A	K	V	P
Puma yagouaroundi	jaguarundi	XP_040352700.1	-	-	-	-	-	-	-	-	-	-	-	-	-	-	-	-	-	-	-	-	-	-	-	-	-	-	-	-	-	-	-	-	-	-	-	-	-	-	-	-	-	-	M	A	K	V	P
Puma yagouaroundi	jaguarundi	XP_040352701.1	-	-	-	-	-	-	-	-	-	-	-	-	-	-	-	-	-	-	-	-	-	-	-	-	-	-	-	-	-	-	-	-	-	-	-	-	-	-	-	-	-	-	M	A	K	V	P
Rattus norvegicus	Norway rat	NP_058715.1	-	-	-	-	-	-	-	-	-	-	-	-	-	-	-	-	-	-	-	-	-	-	-	-	-	-	-	-	-	-	-	-	-	-	-	-	-	-	-	-	-	-	M	A	K	V	P
Rattus norvegicus	Norway rat	XP_038960172.1	-	-	-	-	-	-	-	-	-	-	-	-	-	-	-	-	-	-	-	-	-	-	-	-	-	-	-	-	-	-	-	-	-	-	-	-	-	-	-	-	-	-	M	A	K	V	P
Rattus norvegicus	Norway rat	XP_038960173.1	-	-	-	-	-	-	-	-	-	-	-	-	-	-	-	-	-	-	-	-	-	-	-	-	-	-	-	-	-	-	-	-	-	-	-	-	-	-	-	-	-	-	M	A	K	V	P
Rattus rattus	black rat	XP_032760089.1	-	-	-	-	-	-	-	-	-	-	-	-	-	-	-	-	-	-	-	-	-	-	-	-	-	-	-	-	-	-	-	-	-	-	-	-	-	-	-	-	-	-	M	A	K	V	P
Rhinolophus ferrumequinum	greater horseshoe bat	XP_032956812.1	-	-	-	-	-	-	-	-	-	-	-	-	-	-	-	-	-	-	-	-	-	-	-	-	-	-	-	-	-	-	-	-	-	-	-	-	-	-	-	-	-	-	M	A	K	V	P
Rhinopithecus bieti	black snub-nosed monkey	XP_017746972.1	-	-	-	-	-	-	-	-	-	-	-	-	-	-	-	-	-	-	-	-	-	-	-	-	-	-	-	-	-	-	-	-	-	-	-	-	-	-	-	-	-	-	M	A	K	V	P
Rhinopithecus bieti	black snub-nosed monkey	XP_017746973.1	-	-	-	-	-	-	-	-	-	-	-	-	-	-	-	-	-	-	-	-	-	-	-	-	-	-	-	-	-	-	-	-	-	-	-	-	-	-	-	-	-	-	M	A	K	V	P
Rhinopithecus roxellana	golden snub-nosed monkey	XP_010374649.2	-	-	-	-	-	-	-	-	-	-	-	-	-	-	-	-	-	-	-	-	-	-	-	-	-	-	-	-	-	-	-	-	-	-	-	-	-	-	-	-	-	-	M	A	K	V	P
Rousettus aegyptiacus	Egyptian rousette	XP_016008616.1	-	-	-	-	-	-	-	-	-	-	-	-	-	-	-	-	-	-	-	-	-	-	-	-	-	-	-	-	-	-	-	-	-	-	-	-	-	-	-	-	-	-	M	A	K	V	P
Saimiri boliviensis	Bolivian squirrel monkey	XP_003942549.1	-	-	-	-	-	-	-	-	-	-	-	-	-	-	-	-	-	-	-	-	-	-	-	-	-	-	-	-	-	-	-	-	-	-	-	-	-	-	-	-	-	-	M	A	K	V	P
Saimiri boliviensis	Bolivian squirrel monkey	XP_039336400.1	-	-	-	-	-	-	-	-	-	-	-	-	-	-	-	-	-	-	-	-	-	-	-	-	-	-	-	-	-	-	-	-	-	-	-	-	-	-	-	-	-	-	M	A	K	V	P
Sapajus apella	tufted capuchin	XP_032099555.1	-	-	-	-	-	-	-	-	-	-	-	-	-	-	-	-	-	-	-	-	-	-	-	-	-	-	-	-	-	-	-	-	-	-	-	-	-	-	-	-	-	-	M	A	K	V	P
Sarcophilus harrisii	Tasmanian devil	XP_012395930.1	-	-	-	-	-	-	-	-	-	-	-	-	-	-	-	-	-	-	-	-	-	-	-	-	-	-	-	-	-	-	-	-	-	-	-	-	-	-	-	-	-	-	M	A	R	V	P
Sorex araneus	European shrew	XP_004609308.1	-	-	-	-	-	-	-	-	-	-	-	-	-	-	-	-	-	-	-	-	-	-	-	-	-	-	-	-	-	-	-	-	-	-	-	-	-	-	-	-	-	-	M	A	K	V	P
Sturnira hondurensis	Honduran yellow-shouldered bat	XP_036894615.1	-	-	-	-	-	-	-	-	-	-	-	-	-	-	-	-	-	-	-	-	-	-	-	-	-	-	-	-	-	-	-	-	-	-	-	-	-	-	-	-	-	-	M	A	K	V	P
Suricata suricatta	meerkat	XP_029793658.1	-	-	-	-	-	-	-	-	-	-	-	-	-	-	-	-	-	-	-	-	-	-	-	-	-	-	-	-	-	-	-	-	-	-	-	-	-	-	-	-	-	-	M	S	K	V	P
Sus scrofa	pig	NP_999194.1	-	-	-	-	-	-	-	-	-	-	-	-	-	-	-	-	-	-	-	-	-	-	-	-	-	-	-	-	-	-	-	-	-	-	-	-	-	-	-	-	-	-	M	A	K	V	P
Sus scrofa	pig	XP_005655255.1	-	-	-	-	-	-	-	-	-	-	-	-	-	-	-	-	-	-	-	-	-	-	-	-	-	-	-	-	-	-	-	-	-	-	-	-	-	-	-	-	-	-	M	A	K	V	P
Sus scrofa	pig	XP_013843310.1	-	-	-	-	-	-	-	-	-	-	-	-	-	-	-	-	-	-	-	-	-	-	-	-	-	-	-	-	-	-	-	-	-	-	-	-	-	-	-	-	-	-	M	A	K	V	P
Sus scrofa	pig	XP_013843311.1	-	-	-	-	-	-	-	-	-	-	-	-	-	-	-	-	-	-	-	-	-	-	-	-	-	-	-	-	-	-	-	-	-	-	-	-	-	-	-	-	-	-	-	-	-	-	-
Sus scrofa	pig	XP_020941505.1	-	-	-	-	-	-	-	-	-	-	-	-	-	-	-	-	-	-	-	-	-	-	-	-	-	-	-	-	-	-	-	-	-	-	-	-	-	-	-	-	-	-	-	-	-	-	-
Theropithecus gelada	gelada	XP_025210086.1	-	-	-	-	-	-	-	-	-	-	-	-	-	-	-	-	-	-	-	-	-	-	-	-	-	-	-	-	-	-	-	-	-	-	-	-	-	-	-	-	-	-	M	A	K	V	P
Trachypithecus francoisi	Francois's langur	XP_033031329.1	-	-	-	-	-	-	-	-	-	-	-	-	-	-	-	-	-	-	-	-	-	-	-	-	-	-	-	-	-	-	-	-	-	-	-	-	-	-	-	-	-	-	M	A	K	V	P
Trichechus manatus latirostris	Florida manatee	XP_004388920.1	-	-	-	-	-	-	-	-	-	-	-	-	-	-	-	-	-	-	-	-	-	-	-	-	-	-	-	-	-	-	-	-	-	-	-	-	-	-	-	-	-	-	M	A	K	V	P
Trichechus manatus latirostris	Florida manatee	XP_023598584.1	-	-	-	-	-	-	-	-	-	-	-	-	-	-	-	-	-	-	-	-	-	-	-	-	-	-	-	-	-	-	-	-	-	-	-	-	-	-	-	-	-	-	M	A	K	V	P
Trichosurus vulpecula	common brushtail	XP_036605984.1	-	-	-	-	-	-	-	-	-	-	-	-	-	-	-	-	-	-	-	-	-	-	-	-	-	-	-	-	-	-	-	-	-	-	-	-	-	-	-	-	-	-	M	A	R	V	P
Tupaia chinensis	Chinese tree shrew	XP_006156720.1	-	-	-	-	-	-	-	-	-	-	-	-	-	-	-	-	-	-	-	-	-	-	-	-	-	-	-	-	-	-	-	-	-	-	-	-	-	-	-	-	-	-	M	A	K	V	P
Tursiops truncatus	common bottlenose dolphin	NP_001267593.1	-	-	-	-	-	-	-	-	-	-	-	-	-	-	-	-	-	-	-	-	-	-	-	-	-	-	-	-	-	-	-	-	-	-	-	-	-	-	-	-	-	-	M	A	K	V	P
Tursiops truncatus	common bottlenose dolphin	XP_019786557.1	-	-	-	-	-	-	-	-	-	-	-	-	-	-	-	-	-	-	-	-	-	-	-	-	-	-	-	-	-	-	-	-	-	-	-	-	-	-	-	-	-	-	M	A	K	V	P
Tursiops truncatus	common bottlenose dolphin	XP_019786558.1	-	-	-	-	-	-	-	-	-	-	-	-	-	-	-	-	-	-	-	-	-	-	-	-	-	-	-	-	-	-	-	-	-	-	-	-	-	-	-	-	-	-	M	A	K	V	P
Urocitellus parryii	Arctic ground squirrel	XP_026235757.1	-	-	-	-	-	-	-	-	-	-	-	-	-	-	-	-	-	-	-	-	-	-	-	-	-	-	-	-	-	-	-	-	-	-	-	-	-	-	-	-	-	-	M	A	K	V	P
Ursus arctos horribilis	Grizzly bear	XP_026372303.1	-	-	-	-	-	-	-	-	-	-	-	-	-	-	-	-	-	-	-	-	-	-	-	-	-	-	-	-	-	-	-	-	-	-	-	-	-	-	-	-	-	-	Y	N	K	-	Q
Ursus maritimus	polar bear	XP_040479630.1	-	-	-	-	-	-	-	-	-	-	-	-	-	-	-	-	-	-	-	-	-	-	-	-	-	-	-	-	-	-	-	-	-	-	-	-	-	-	-	-	-	-	M	-	-	-	-
Vicugna pacos	alpaca	XP_015094278.2	M	Q	S	W	P	R	L	L	H	S	Q	Q	K	A	K	E	P	D	S	G	H	S	F	Q	R	D	E	R	V	I	S	L	S	L	E	S	A	E	N	M	Q	K	M	A	K	V	P
Vulpes lagopus	Arctic fox	XP_041612079.1	-	-	-	-	-	-	-	-	-	-	-	-	-	-	-	-	-	-	-	-	-	-	-	-	-	-	-	-	-	-	-	-	-	-	-	-	-	-	-	-	-	-	M	A	K	V	P
Vulpes vulpes	red fox	XP_025850156.1	-	-	-	-	-	-	-	-	-	-	-	-	-	-	-	-	-	-	-	-	-	-	-	-	-	-	-	-	-	-	-	-	-	-	-	-	-	-	-	-	-	-	M	A	K	V	P
Zalophus californianus	California sea lion	XP_027479400.1	-	-	-	-	-	-	-	-	-	-	-	-	-	-	-	-	-	-	-	-	-	-	-	-	-	-	-	-	-	-	-	-	-	-	-	-	-	-	-	-	-	-	M	A	K	V	P
Zalophus californianus	California sea lion	XP_027479401.1	-	-	-	-	-	-	-	-	-	-	-	-	-	-	-	-	-	-	-	-	-	-	-	-	-	-	-	-	-	-	-	-	-	-	-	-	-	-	-	-	-	-	M	A	K	V	P
		MODAL AMINO ACID SEQUENCE
		Human sequence amino acid position																																											1	2	3	4	5
		Mouse sequence amino acid position																																											1	2	3	4	5
		Modal residue	-	-	-	-	-	-	-	-	-	-	-	-	-	-	-	-	-	-	-	-	-	-	-	-	-	-	-	-	-	-	-	-	-	-	-	-	-	-	-	-	-	-	M	A	K	V	P
		How many of the sequences (/226)	223	223	223	223	223	222	222	222	222	222	222	222	222	222	222	222	222	222	222	222	222	222	222	222	222	222	222	222	222	222	222	222	222	222	222	222	222	222	222	221	221	221	219	214	187	214	215
		% modal	98.6726	98.6726	98.6726	98.6726	98.6726	98.2301	98.2301	98.2301	98.2301	98.2301	98.2301	98.2301	98.2301	98.2301	98.2301	98.2301	98.2301	98.2301	98.2301	98.2301	98.2301	98.2301	98.2301	98.2301	98.2301	98.2301	98.2301	98.2301	98.2301	98.2301	98.2301	98.2301	98.2301	98.2301	98.2301	98.2301	98.2301	98.2301	98.2301	97.7876	97.7876	97.7876	96.9027	94.6903	82.7434	94.6903	95.1327
[truncated: 376 more columns]

## Sheet: Monotremes
Aligned using MUSCLE on MegaX using default parameters, using Modal amino acid seq from full alignment - see 'All full seqs (Muscle)' tab. Platypus sequence retrieved from genome data viewer (mOrnAna1.pri.v4 (GCF_004115215.2)) - NC_041738.1: 2016989-2058606. Exons located by comparing to Echidna exon annotation
Scientific name	Common name	RefSeq Protein accessions	1	2	3	4	5	6	7	8	9	10	11	12	13	14	15	16	17	18	19	20	21	22	23	24	25	26	27	28	29	30	31	32	33	34	35	36	37	38	39	40	41	42	43	44	45	46	47
		Modal amino acid seq from full alignment	M	A	K	V	P	D	L	F	E	D	L	K	N	C	Y	S	E	N	E	E	Y	S	S	E	I	D	H	L	S	L	N	Q	K	S	F	Y	D	A	S	Y	D	P	L	H	E	D	C
Ornithorhynchus anatinus	Platypus	mOrnAna1.pri.v4 (GCF_004115215.2) - NC_041738.1: 2016989-2058606.	M	A	R	V	P	D	L	F	A	D	L	M	S	C	Y	S	E	N	E	E	S	V	I	D	L	D	P	I	A	Q	S	Q	N	S	F	Y	E	C	S	-	G	H	L	R	G	S	T
Tachyglossus aculeatus	Echidna	XP_038609435.1 (ignoring 1st annotated exon)	M	A	R	V	P	D	L	F	A	D	L	-	S	C	Y	S	E	N	E	E	S	V	I	D	S	D	P	I	A	Q	S	Q	D	S	F	Y	E	C	S	S	G	H	L	R	E	S	T
[truncated: 220 more columns]
