# Supplementary material for: Proximity labelling of pro-interleukin-1α reveals evolutionary conserved nuclear interactions
Source: Nat Commun. 2024 Aug 8;15:6750. doi: 10.1038/s41467-024-50901-0 (PMC11310415; doi:10.1038/s41467-024-50901-0)
Supplement: Supplementary file 5 — Supplementary Data 2 [file 41467_2024_50901_MOESM5_ESM.xlsx]

## Sheet: SRA sequence details
	Species name	Common name	SRA project	SRX	SRA run
Castorimorpha	Castor canadensis	American beaver	PRJNA512907	SRX5415876	SRR8616913
			PRJNA399431	SRX4562079	SRR7704806
			PRJNA359140	SRX2478916	SRR5160667
	Castor fiber	Eurasian beaver	PRJNA355849	SRX2387509	SRR5067209
			PRJNA355849	SRX2387506	SRR5067206
			PRJNA355849	SRX2387507	SRR5067207
	Dipodomys ordii	Ord's kangaroo rat	PRJNA20385	SRX755835	SRR1646414
					SRR1646417
					SRR1646419
			PRJNA20385	SRX755834	SRR1646413
					SRR1646415
			PRJNA20385	SRX755833	SRR1646412
					SRR1646418
	Dipodomys spectabilis	Banner-tailed kangaroo rat	PRJNA730493	SRX11001186	SRR14662548
			PRJNA261897	SRX745239	SRR1633381
			PRJNA261897	SRX745244	SRR1633386
	Dipodomys stephensi	Stephen's kangaroo rat	PRJNA399390	SRX10915745	SRR14572526
	Perognathus longimembris pacificus	Pacific pocket mouse	PRJNA818714	SRX14600011	SRR18467760
			PRJNA399459	SRX8010131	SRR11431899
			PRJNA512907	SRX12373239	SRR16086870
	Heteromys desmarestianus	Desmarest's spiny pocket mouse	PRJNA261902	SRX745250	SRR1633393
			PRJNA261902	SRX745246	SRR1633389
			PRJNA656179	SRX8925970	SRR12430177
	Chaetodipus baileyi	Bailey's pocket mouse	PRJNA261898	SRX745259	SRR1633402
			PRJNA261898	SRX745262	SRR1633405
			PRJNA244461	SRX701767	SRR1576060
	Chaetodipus intermedius	Rock pocket mouse	PRJNA656179	SRX8925997	SRR12430150
			PRJNA656179	SRX8925985	SRR12430162
			PRJNA656179	SRX8925973	SRR12430174
	Thomomys bottae	Botta's pocket gopher	PRJNA875502	SRX17389344	SRR21383819
			PRJNA875502	SRX17389343	SRR21383820
			PRJNA875502	SRX17389342	SRR21383821
	Dipodomys merriami	Meriam's kangaroo rat	PRJNA874466	SRX17304139	SRR21295038
			PRJNA874466	SRX17304138	SRR21295039
Naked mole-rat family	Heterocephalus glaber	Naked mole rat	PRJNA826455	SRX14842824	SRR18742788
			PRJNA72441	SRX105047	SRR363832
					SRR363833
					SRR363834
					SRR363836
			PRJEB53592	ERX9397335	ERR9851297
	Fukomys damarensis	Damara mole-rat	PRJNA190641	SRX341884	SRR960028
			PRJNA788430	SRX13396118	SRR17216370
			PRJNA788430	SRX13396113	SRR17216365
	Petromus typicus	Dassie rat	PRJNA399347	SRX4562100	SRR7704827
	Thryonomys swinderianus	Greater cane rat	PRJNA399470	SRX4562108	SRR7704835
			PRJEB20584	ERX2023394	ERR1960490
			PRJEB20584	ERX2023395	ERR1960491
	Heliophobus argenteocinereus	Silvery mole rat	PRJEB20584	ERX2023400	ERR1960496
			PRJEB20584	ERX2023398	ERR1960494
			PRJNA291195	SRX1130135	SRR2141215
	Bathyergus suillus	Cape dune mole-rat	PRJNA291195	SRX1130122	SRR2141210
	Georychus capensis	Cape mole rat	PRJNA291195	SRX1130136	SRR2141216
	Cryptomys hottentotus mahali	Mahali mole-rat	PRJNA394865	SRX3158929	SRR6003682
				SRX3158945	SRR6003666
				SRX3158948	SRR6003663
Southern grasshopper mouse family	Onychomys torridus	Southern grasshopper mouse	PRJNA399348	SRX4562099	SRR7704826
			PRJEB19345	ERX4146744	ERR4183397
			PRJEB19345	ERX4146705	ERR4183358
	Onychomys leucogaster	Northern grasshopper mouse	PRJNA209850	SRX450991	SRR1145764
	Neotomodon alstoni	Mexican volcano mouse	PRJNA512907	SRX12373232	SRR16086877
	Peromyscus polionotus	Oldfield mouse	PRJNA856879	SRX16085527	SRR20047059
			PRJNA838595	SRX15298739	SRR19237800
			PRJNA838595	SRX15298735	SRR19237804
	Neotoma bryanti	Bryant's woodrat	PRJNA818341	SRX14600001	SRR18467753
	Neotoma lepida	Desert woodrat	PRJNA818341	SRX14600002	SRR18467752
Pangolins	Manis pentadactyla	Chinese pangolin	PRJNA529540	SRX5796793	SRR9018585
			PRJNA529513	SRX5771808	SRR8992837
			PRJNA512907	SRX9606525	SRR13167976
	Manis javanica	Malayan pangolin	PRJNA529540	SRX5796792	SRR9018586
			PRJNA256023	SRX8480891	SRR11935558
			PRJNA512907	SRX9606524	SRR13167977
	Manis crassicaudata	Indian pangolin	PRJNA490788	SRX4713590	SRR7874732
			PRJNA490788	SRX4713591	SRR7874731
			PRJNA490788	SRX4713592	SRR7874730
	Phataginus tricuspis	Tree pangolin	PRJNA399460	SRX8009977	SRR11431745
			PRJNA512907	SRX8933295	SRR12437587
			PRJNA399460	SRX9726993	SRR13298087
Big brown bat family	Eptesicus fuscus	Big brown bat	PRJNA72449	SRX104202	SRR361449
			PRJNA868286	SRX17379771	SRR21374052
			PRJNA72449	SRX104169	SRR360807
	Eptesicus serotinus	Serotine bat	PRJNA607895	SRX8928328	SRR12432369
			PRJNA607895	SRX9009359	SRR12518565
	Eptesicus bottae	Botta's serotine	PRJNA827658	SRX14887995	SRR18788700
	Nycticeius humeralis	Evening bat	PRJNA399355	SRX10915631	SRR14572412
	Ia io	Great evening bat	PRJNA748544	SRX11521000	SRR15214614
	Histiotus magellanicus	Southern big-eared brown bat	PRJNA827658	SRX14888031	SRR18788664
			PRJNA827658	SRX14888008	SRR18788687
			PRJNA827658	SRX14888016	SRR18788679
	Histiotus macrotus	Big-eared brown bat	PRJNA827658	SRX14888027	SRR18788668
			PRJNA827658	SRX14887999	SRR18788696
			PRJNA827658	SRX14887998	SRR18788697
Marsupials	Phascolarctos cinereus	Koala	PRJEB19457	ERX3506647	ERR3485163
			PRJEB25952	ERX2559892	ERR2541474
			PRJEB19982	ERX1942090	ERR1881589
	Sarcophilus harrisii	Tasmanian devil	PRJNA450403	SRX3947402	SRR7015138
			PRJNA549794	SRX6096696	SRR9329972
			PRJEB8782	ERX779195	ERR789031
	Monodelphis domestica	Grey short-tailed opossum	PRJNA846095	SRX15600927	SRR19548837
			PRJNA512907	SRX5415829	SRR8616960
			PRJNA216983	SRX339475	SRR958463
	Trichosurus vulpecula	Common brushtail	PRJNA904809	SRX18415044	SRR22446172
	Vombatus ursinus	Common wombat	PRJNA512907	SRX5415922	SRR8616867
			PRJEB27887	ERX2730376	ERR2716213
	Dromiciops gliroides	Monito del monte	PRJNA639670	SRX8604665	SRR12077400
			PRJNA639670	SRX8604666	SRR12077399
			PRJNA639670	SRX8604668	SRR12077397
	Thylancinus cynocephalus	Tasmanian tiger	PRJNA354646	SRX2376121	SRR5055306
			PRJNA354646	SRX2376120	SRR5055305
	Sminthopsis crassicaudata	Fat-tailed dunnart	PRJNA512907	SRX12373256	SRR16086853
			PRJNA356957	SRX2414030	SRR5097213
			PRJNA399240	SRX3108597	SRR5949854
	Antechinus stuartii	Brown antechinus	PRJNA664282	SRX9147786	SRR12667155
			PRJNA664282	SRX9147794	SRR12667147
			PRJNA664282	SRX9147795	SRR12667146
	Phascogale tapoatafa	Brush-tailed phascogale	PRJNA512907	SRX16279318	SRR20245436
			PRJNA512907	SRX16279316	SRR20245438
	Dasyurus hallucatus	Northern quoll	PRJNA512907	SRX13161226	SRR16970338
			PRJNA512907	SRX13161225	SRR16970340
	Dasyurus viverrinus	Eastern quoll	PRJNA512907	SRX13161222	SRR16970339
			PRJNA512907	SRX13161227	SRR16970337
	Notoryctes typhlops	Southern marsupial mole	PRJNA512907	SRX13785675	SRR17617112
	Phalanger gymnotis	Ground cuscus	PRJNA512907	SRX5415906	SRR8616883
			PRJNA512907	SRX5415908	SRR8616881
	Bettongia pencillata	Woylie	PRJNA763700	SRX12364185	SRR16077697
			PRJNA763700	SRX12364189	SRR16077693
			PRJNA763700	SRX12364186	SRR16077696
	Potorous gilbertii	Gilbert's potoroo	PRJNA512907	SRX12373247	SRR16086862
			PRJNA512907	SRX12373248	SRR16086861
	Petrogale xanthopus	Yellow-footed rock-wallaby	PRJEB18139	ERX1813234	ERR1744028
	Dendrolagus matschiei	Matschie's tree-kangaroo	PRJNA512907	SRX18480046	SRR22515600
			PRJNA512907	SRX18480045	SRR22515601
	Wallabia bicolor	Swamp wallaby	PRJNA512907	SRX18480043	SRR22515603
			PRJEB18139	ERX1813232	ERR1744026
			PRJNA512907	SRX18480044	SRR22515602
	Notamacropus irma	Western brush wallaby	PRJEB18139	ERX1813227	ERR1744021
			PRJNA512907	SRX18480030	SRR22515616
			PRJNA512907	SRX18480032	SRR22515615
	Osphranter rufus	Red kangaroo	PRJNA512907	SRX5415825	SRR8616964
			PRJEB18139	ERX1813230	ERR1744024
	Macropus fuliginosus	Western grey kangaroo	PRJNA512907	SRX5415844	SRR8616945
			PRJNA512907	SRX5415845	SRR8616944
	Lagorchestes hirsutus	Rufous hare-wallaby	PRJNA512907	SRX12373297	SRR16086811
			PRJNA512907	SRX12373298	SRR16086810
	Setonix brachyurus	Quokka	PRJNA512907	SRX9606537	SRR13167964
	Pseudochirops cupreus	Coppery ringtail possum	PRJNA512907	SRX7041787	SRR10331566
	Pseudocheirus occidentalis	Western ringtail possum	PRJNA512907	SRX7041783	SRR10331570
			PRJNA512907	SRX7041782	SRR10331571
	Didelphis virginiana	Virginia opossum	PRJNA512907	SRX5415832	SRR8616958
Monotremes	Ornithorhynchus anatinus	Platypus	PRJNA186438	SRX216338	SRR648711
			PRJNA186438	SRX216339	SRR648716
			PRJNA489114	SRX7214571	SRR10530604
	Tachyglossus aculeatus	Short-beaked echidna	PRJNA202404	SRX317058	SRR924360
			PRJNA202404	SRX317056	SRR924355
			PRJNA576333	SRX6978163	SRR10260304

## Sheet: AmBeav
Castor canadensis
	K			K			R			R						K			K			R			R						K			K			R			R
	A	A	G	A	A	G	A	G	A	C	G	G				A	A	G	A	A	G	A	G	A	C	G	G				A	A	G	A	A	G	A	G	A	C	G	G
SRA:SRR8616913.267549338.2	A	A	G	A	A	G	A	G	A	T	G	G			SRA:SRR7704806.95523541.2	A	A	G	A	A	G	A	G	A	T	G	G			SRA:SRR5160667.435906038.1
SRA:SRR8616913.161742060.1	A	A	G	A	A	G	A	G	A	T	G	G			SRA:SRR7704806.43182877.2	A	A	G	A	A	G	A	G	A	T	G	G			SRA:SRR5160667.435126810.1	A	A	G	A	A	G	A	G	A	T	G	G
SRA:SRR8616913.30305928.2	A	A	G	A	A	G	A	G	A	T	G	G			SRA:SRR7704806.55868183.2	A	A	G	A	A	G	A	G	A	T	G	G			SRA:SRR5160667.408982532.1
SRA:SRR8616913.22477557.2	A	A	G	A	A	G	A	G	A	T	G	G			SRA:SRR7704806.23615135.1	A	A	G	A	A	G	A	G	A	T	G	G			SRA:SRR5160667.408981580.1
SRA:SRR8616913.17927311.1	A	A	G	A	A	G	A	G	A	T	G	G			SRA:SRR7704806.95523541.1	A	A	G	A	A	G	A	G	A	T	G	G			SRA:SRR5160667.395978255.1	A	A	G	A	A	G	A	G	A	T	G	G
SRA:SRR8616913.2877653.2	A	A	G	A	A	G	A	G	A	T	G	G			SRA:SRR7704806.43182877.1	A	A	G	A	A	G	A	G	A	T	G	G			SRA:SRR5160667.340475183.1	A	A	G	A	A	G	A	G	A	T	G	G
SRA:SRR8616913.25873014.1	A														SRA:SRR7704806.24760666.1	A	A	G	A	A	G	A	G	A	T	G	G			SRA:SRR5160667.328798702.1	A	A
SRA:SRR8616913.15704940.2	A	A	G	A	A	G	A	G	A	T	G	G			SRA:SRR7704806.55868183.1	A	A	G	A	A	G	A	G	A	T	G	G			SRA:SRR5160667.303919386.2	A	A	G	A	A	G	A	G	A	T	G	G
SRA:SRR8616913.225772615.1	A	A	G	A	A	G	A								SRA:SRR7704806.88756449.1	A	A	G	A	A										SRA:SRR5160667.294432208.2	A	A	G	A	A	G	A	G	A	T	G	G
SRA:SRR8616913.236819431.2	A	A	G	A	A	G	A	G	A	T	G	G			SRA:SRR7704806.116798817.2															SRA:SRR5160667.294431801.2	A	A	G	A	A	G	A	G	A	T	G	G
SRA:SRR8616913.47307089.2	A	A	G	A	A	G	A	G	A	T	G	G			SRA:SRR7704806.13442461.1															SRA:SRR5160667.276374807.1	A	A	G	A	A	G	A	G	A	T	G	G
SRA:SRR8616913.30139640.1	A	A	G	A	A	G	A	G	A	T	G	G			SRA:SRR7704806.81902504.1															SRA:SRR5160667.275678703.2	A	A	G	A	A	G	A	G	A	T	G	G
SRA:SRR8616913.277784385.1															SRA:SRR7704806.116798817.1	A	A	G	A	A	G	A	G	A	T	G	G			SRA:SRR5160667.255455620.2	A	A	G	A	A	G	A	G	A	T	G	G
SRA:SRR8616913.229307553.1															SRA:SRR7704806.46395722.1															SRA:SRR5160667.246024687.1	A	A	G	A	A	G	A	G	A	T	G	G
SRA:SRR8616913.69983580.2	A	A	G	A	A	G	A	G	A	T	G	G			SRA:SRR7704806.107377756.2	A	A	G	A	A	G	A	G	A	T	G	G			SRA:SRR5160667.229266427.1	A	A	G	A	A	G
SRA:SRR8616913.79362062.1	A	A	G	A	A	G	A	G	A	T	G	G			SRA:SRR7704806.42043395.2															SRA:SRR5160667.227983771.1	A	A	G	A	A	G	A	G	A	T	G	G
SRA:SRR8616913.26224289.2	A	A	G	A	A	G	A	G	A	T	G	G			SRA:SRR7704806.46395722.2				A	A	G	A	G	A	T	G	G			SRA:SRR5160667.189236602.2	A	A	G	A	A	G	A	G	A	T
SRA:SRR8616913.199268883.2	C	A	G	A	A	G	A	G	A	T	G	G			SRA:SRR7704806.23615135.2															SRA:SRR5160667.160336917.1	A	A	G	A	A	G	A	G	A	T	G	G
SRA:SRR8616913.197914052.1															SRA:SRR7704806.24760666.2															SRA:SRR5160667.143337654.2	A	A	G	A	A	G	A	G	A	T	G	G
SRA:SRR8616913.172373596.2															SRA:SRR7704806.139617795.1															SRA:SRR5160667.115409730.1	A	A	G	A	A	G	A	G	A	T	G	G
SRA:SRR8616913.124638471.2	A	A	G	A	A	G	A	G	A	T	G	G			SRA:SRR7704806.16850158.1															SRA:SRR5160667.104581469.1	A	A	G	A	A	G	A	G	A	T	G	G
SRA:SRR8616913.280808453.2	A	A	G												SRA:SRR7704806.97699309.2															SRA:SRR5160667.69052192.2	A	A	G	A	A	G	A	G	A	T	G	G
SRA:SRR8616913.36093709.1	A	A	G	A	A	G	A	G	A	T	G	G			SRA:SRR7704806.34842560.1															SRA:SRR5160667.62465808.1	A	A	G	A	A	G	A	G	A	T	G	G
SRA:SRR8616913.24581095.1																														SRA:SRR5160667.54291357.2	A	A	G	A	A	G	A	G	A	T	G	G
SRA:SRR8616913.310491387.2	A	A	G	A	A	G	A	G	A	T	G	G			Reads at this position that match human nucleotide	11	11	11	12	12	11	11	11	11	0	11	11			SRA:SRR5160667.45572892.1	A	A	G	A	A	G	A	G	A	T	G	G
SRA:SRR8616913.185441823.1															Total no. of reads at this position	11	11	11	12	12	11	11	11	11	11	11	11			SRA:SRR5160667.44072064.1	A	A	G	A	A	G	A	G
SRA:SRR8616913.63880578.2															% total	100	100	100	100	100	100	100	100	100	0	100	100			SRA:SRR5160667.42801211.1	A	A	G	A	A	G	A	G	A	T	G	G
SRA:SRR8616913.209939699.2	A	A	G	A	A	G	A	G	A	T	G	G																		SRA:SRR5160667.41555958.1	A	A	G
SRA:SRR8616913.161156241.2	A	A	G	A	A	G	A	G	A	T	G	G																		SRA:SRR5160667.26350701.2
SRA:SRR8616913.309293732.2																														SRA:SRR5160667.25409399.1	A	A	G	A	A	G	A	G	A	T	G
SRA:SRR8616913.31157535.1																														SRA:SRR5160667.341977703.1
SRA:SRR8616913.103129059.2																														SRA:SRR5160667.362845651.2	A	A	G	A	A	G	A	G	A	T	G	G
SRA:SRR8616913.80544813.2																														SRA:SRR5160667.331600579.2	A	A	G	A	A	G	A	G	A	T	G	G
SRA:SRR8616913.296940913.2	A	A	G	A	A	G	A	G	A	T	A	G																		SRA:SRR5160667.232798567.1	A	A	G	A	A	G	A	G	A	T	G	G
SRA:SRR8616913.268674862.1	A	A	G	A	A	G	A	G	A	T	G	G																		SRA:SRR5160667.231552873.2	A	A	G	A	A	G	A	G	A	T	G	G
SRA:SRR8616913.213346105.2																														SRA:SRR5160667.68168828.2	A	A	G	A	A	G	A	G	A	T	G	G
SRA:SRR8616913.91677095.2	A	A	G	A	A	G	A	G	A	T	G	G																		SRA:SRR5160667.50539137.2	A	A	G	A	A	G	A	G	A	T	G	G
SRA:SRR8616913.268674862.2																														SRA:SRR5160667.26344378.2
SRA:SRR8616913.227172097.2																														SRA:SRR5160667.239921233.1	A	A	G	A	A	G	A	G	A	T	G	G
SRA:SRR8616913.90303234.1	A	A	G	A	A	G	A	G	A	T	G	G																		SRA:SRR5160667.210517588.2	A	A	G	A	A	G	A	G	A	T	G	G
SRA:SRR8616913.172373596.1	A	A	G	A	A	G	A	G	A	T	G	G																		SRA:SRR5160667.329802523.1	A	A	G	A	A	G	A	G	A	T	G	G
SRA:SRR8616913.262958782.2	A	A	G	A	A	G	A	G	A	T	G	G																		SRA:SRR5160667.268732574.2	A	A	G	A	A	G	A	G	A	T	G	G
SRA:SRR8616913.2877653.1	A	A	G	A	A	G	A	G	A	T	G	G																		SRA:SRR5160667.433593048.2
SRA:SRR8616913.54948686.2	A	A	G	A	A	G	A	G	A	T	G	G																		SRA:SRR5160667.336037335.2
SRA:SRR8616913.186772604.2	A	A	G	A	A	G	A	G	A	T																				SRA:SRR5160667.294427654.2	A	A	G	A	A	G	A	G	A	T	G	G
SRA:SRR8616913.66476126.2	A	A	G	A	A	G	A	G	A	T	G	G																		SRA:SRR5160667.213265151.1	A	A	G	A	A	G	A	G	A	T	G	G
SRA:SRR8616913.297209378.2																														SRA:SRR5160667.422094763.1
SRA:SRR8616913.185441823.2	A	A	G	A	A	G	A	G	A	T	G	G																		SRA:SRR5160667.310572520.1	A	A	G	A	A	G	A	G	A	T	G	G
SRA:SRR8616913.305651231.2	A	A	G	A	A	G	A	G	A	T	G	G																		SRA:SRR5160667.237253566.2	A	A	G	A	A	G	A	G	A	T	G	G
SRA:SRR8616913.114313988.1	A	A	G	A	A	G	A	G	A	T	G	G																		SRA:SRR5160667.152397851.1	A	A	G	A	A	G	A	G	A	T	G	G
SRA:SRR8616913.114313988.2	A	A	G	A	A	G	A	G	A	T	G	G																		SRA:SRR5160667.385603745.2	A	A	G	A	A	G	A	G	A	T	G	G
SRA:SRR8616913.41871208.2	A	A	G	A	A	G	A	G	A	T	G	G																		SRA:SRR5160667.172818074.1
SRA:SRR8616913.267549338.1							A	G	A	T	G	G																		SRA:SRR5160667.170531761.2	A	A	G	A	A	G	A	G	A	T	G	G
SRA:SRR8616913.292268140.1										T	G	G																		SRA:SRR5160667.138538121.2	G	A	G	A	A	G	A	G	A
SRA:SRR8616913.265461322.2							A	G	A	T	G	G																		SRA:SRR5160667.118756876.2	A	A	G	A	A	G	A	G	A	T	G	G
SRA:SRR8616913.313620596.1	A	A	G	A	A	G	A	G	A	T	G	G																		SRA:SRR5160667.16644738.2	A	A	G	A	A	G	A	G	A	T	G	G
SRA:SRR8616913.159316431.1																														SRA:SRR5160667.333017200.2
SRA:SRR8616913.159275826.1																														SRA:SRR5160667.25409399.2	A	A	G	A	A	G	A	G	A	T	G	G
SRA:SRR8616913.63020852.1																														SRA:SRR5160667.216376755.2	A	A	G	A	A	G	A	G	A	T	G	G
SRA:SRR8616913.289875354.2											G	G																		SRA:SRR5160667.234205468.2	A	A	G	A	A	G	A	G	A	T	G	G
SRA:SRR8616913.224291361.2	A	A	G	A	A	G	A	G	A	T	G	G																		SRA:SRR5160667.193433714.2	A	A	G	A	A	G	A	G	A	T	G	G
SRA:SRR8616913.22649526.1																														SRA:SRR5160667.7113507.2	A	A	G	A	A	G	A	G	A	T	G	G
SRA:SRR8616913.300745080.2																														SRA:SRR5160667.250973888.2
SRA:SRR8616913.131497139.2																														SRA:SRR5160667.432028613.2	A	A	G	A	A	G	A	G	A	T	G	G
SRA:SRR8616913.295510234.1																														SRA:SRR5160667.229860517.2	A	A	G	A	A	G	A	G	A	T	G	G
SRA:SRR8616913.277218858.1																														SRA:SRR5160667.425486402.1
SRA:SRR8616913.275801456.1																														SRA:SRR5160667.216633309.2	A	A	G	A	A	G	A	G	A	T	G	G
SRA:SRR8616913.194568092.1																														SRA:SRR5160667.148253554.1	A	A	G	A	A	G	A	G	A	T	G	G
SRA:SRR8616913.166961117.1																														SRA:SRR5160667.408982532.2	A	A	G	A	A	G	A	G	A	T	G	G
SRA:SRR8616913.160081247.1																														SRA:SRR5160667.408981580.2	A	A	G	A	A	G	A	G	A	T	G	G
SRA:SRR8616913.134332733.1																														SRA:SRR5160667.203249356.2	A	A	G	A	A	G	A	G	A	T	G	G
SRA:SRR8616913.129515008.2																														SRA:SRR5160667.364447100.1	A	A	G	A	A	G	A	G	A	T	G	G
SRA:SRR8616913.100838896.1																														SRA:SRR5160667.364545441.2	A	A	G	A	A	G	A	G	A	T	G	G
SRA:SRR8616913.63531562.1																														SRA:SRR5160667.364545441.1
SRA:SRR8616913.58175006.1																														SRA:SRR5160667.51024233.2	A	A	G	A	A	G	A	G	A	T	G	G
SRA:SRR8616913.67211349.1																														SRA:SRR5160667.22633388.2
SRA:SRR8616913.297573670.2																														SRA:SRR5160667.85838492.1	A	A	G	A	A	G	A	G	A	T	G	G
SRA:SRR8616913.279218462.2																														SRA:SRR5160667.250973888.1	A	A	G	A	A	G	A	G	A	T	G	G
SRA:SRR8616913.80416817.2																														SRA:SRR5160667.275836218.1	A	A	G	A	A	G	A	G	A	T	G	G
SRA:SRR8616913.272764291.2																														SRA:SRR5160667.126130906.1		A	G	A	A	G	A	G	A	T	G	G
SRA:SRR8616913.13882446.1																														SRA:SRR5160667.432028613.1
SRA:SRR8616913.210361980.2	A	A	G	A	A	G	A	G	A	T	G	G																		SRA:SRR5160667.425486402.2	A	A	G	A	A	G	A	G	A	T	G	G
SRA:SRR8616913.166961117.2																														SRA:SRR5160667.352909261.1			G	A	A	G	A	G	A	T	G	G
SRA:SRR8616913.160081247.2																														SRA:SRR5160667.403010835.2				A	A	G	A	G	A	T	G	G
SRA:SRR8616913.299721769.2																														SRA:SRR5160667.403010835.1
SRA:SRR8616913.212288661.1	A	A	G	A	A	G	A	G	A	T	G	G																		SRA:SRR5160667.130819768.1									A	T	G	G
SRA:SRR8616913.212288542.1	A	A	G	A	A	G	A	G	A	T	G	G																		SRA:SRR5160667.367249185.1										T	G	G
SRA:SRR8616913.36093709.2																														SRA:SRR5160667.115409730.2							A	G	A	T	G	G
																														SRA:SRR5160667.13545570.2												G
																														SRA:SRR5160667.258338632.2
Reads at this position that match human nucleotide	41	41	41	40	40	40	42	41	41	0	41	42																		SRA:SRR5160667.214812499.1
Total no. of reads at this position	42	41	41	40	40	40	42	41	41	42	42	42																		SRA:SRR5160667.167535934.2
% total	97.619	100	100	100	100	100	100	100	100	0	97.619	100																		SRA:SRR5160667.70715039.1
																														SRA:SRR5160667.436980187.1
																														SRA:SRR5160667.77643442.2
																														SRA:SRR5160667.220640001.1
																														SRA:SRR5160667.363438665.1
																														SRA:SRR5160667.306415187.1
																														SRA:SRR5160667.311246209.1
																														SRA:SRR5160667.41555958.2
																														Reads at this position that match human nucleotide	64	66	66	66	66	66	66	66	66	0	65	65
																														Total no. of reads at this position	65	66	66	66	66	66	66	66	66	66	65	65
																														% total	98.4615	100	100	100	100	100	100	100	100	0	100	100

## Sheet: EurBeav
Castor fiber
	K			K			R			R						K			K			R			R						K			K			R			R
	A	A	G	A	A	G	A	G	A	C	G	G				A	A	G	A	A	G	A	G	A	C	G	G				A	A	G	A	A	G	A	G	A	C	G	G
SRA:SRR5067209.44044670.2															SRA:SRR5067206.35966131.2	A	A	G	A	A	G	A	G	A	T	G	G			SRA:SRR5067207.32602950.1
SRA:SRR5067209.38372674.2															SRA:SRR5067206.22252124.2	A	A	G	A	A	G	A	G	A	T	G	G			SRA:SRR5067207.14453470.1	A	A	G	A	A	G	A	G	A	T	G	G
SRA:SRR5067209.15704512.2	A	A	G	A	A	G	A	G	A	T	G	G			SRA:SRR5067206.3277067.2	A	A	G	A	A	G	A	G	A	T	G	G			SRA:SRR5067207.12267082.2
SRA:SRR5067209.9003067.1	A	A	G	A	A	G	A	G	A	T	G	G			SRA:SRR5067206.35659954.2	A	A	G	A	A	G	A	G	A	T	G	G			SRA:SRR5067207.20357363.1	A	A	G	A	A	G	A	G
SRA:SRR5067209.5861649.2	A	A	G	A	A	G	A	G	A	T	G	G			SRA:SRR5067206.32527938.2	A	A	G	A	A	G	A	G	A	T	G	G			SRA:SRR5067207.14453470.2	A	A	G	A	A	G	A	G	A	T	G	G
SRA:SRR5067209.25800156.2	A	A	G	A	A	G	A	G	A	T	G	G			SRA:SRR5067206.14658416.2	A	A	G	A	A	G	A	G	A	T	G	G			SRA:SRR5067207.10003620.1
SRA:SRR5067209.9003067.2	A	A	G	A	A	G	A	G	A	T	G	G			SRA:SRR5067206.2393686.2	A	A	G	A	A	G	A	G	A	T	G	G			SRA:SRR5067207.32602950.2
SRA:SRR5067209.26215754.2	A	A	G	A	A	G	A	G	A	T	G	G			SRA:SRR5067206.26991273.2												G			SRA:SRR5067207.10344397.1											G	G
SRA:SRR5067209.17880008.2	A	A	G	A	A	G	A	G	A	T	G	G			SRA:SRR5067206.35659954.1															SRA:SRR5067207.12267082.1
SRA:SRR5067209.13095156.2	A	A	G	A	A	G	A	G	A	T	G	G			SRA:SRR5067206.14658416.1															SRA:SRR5067207.20175.2
SRA:SRR5067209.12460767.2	A	A	G	A	A	G	A	G	A	T	G	G			SRA:SRR5067206.22252124.1															SRA:SRR5067207.20357363.2
SRA:SRR5067209.13352252.2	A	A	G	A	A	G	A	G	A	T	G	G			SRA:SRR5067206.2393686.1
SRA:SRR5067209.40041339.2	A	A	G	A	A	G	A	G	A	T	G	G																		Reads at this position that match human nucleotide	3	3	3	3	3	3	3	3	2	0	3	3
SRA:SRR5067209.25051048.1	A	A	G	A	A	G	A	G	A	T	G	G			Reads at this position that match human nucleotide	7	7	7	7	7	7	7	7	7	0	7	8			Total no. of reads at this position	3	3	3	3	3	3	3	3	2	2	3	3
SRA:SRR5067209.32132619.1	A	A	G	A	A	G	A	G	A	T	G	G			Total no. of reads at this position	7	7	7	7	7	7	7	7	7	7	7	8			% total	100	100	100	100	100	100	100	100	100	0	100	100
SRA:SRR5067209.25051048.2															% total	100	100	100	100	100	100	100	100	100	0	100	100
SRA:SRR5067209.2399991.1
SRA:SRR5067209.5836523.2
SRA:SRR5067209.13095156.1
SRA:SRR5067209.22520858.2
Reads at this position that match human nucleotide	13	13	13	13	13	13	13	13	13	0	13	13
Total no. of reads at this position	13	13	13	13	13	13	13	13	13	13	13	13
% total	100	100	100	100	100	100	100	100	100	0	100	100

## Sheet: OrdsKR
Dipodomys ordii
	K			K			R			R					K			K			R			R					K			K			R			R
	A	A	G	A	A	G	A	G	A	C	G	G			A	A	G	A	A	G	A	G	A	C	G	G			A	A	G	A	A	G	A	G	A	C	G	G
SRA:SRR1646419.131647241.2														SRA:SRR1646415.59680585.1	A	A	G	A	A	G	A	G	A	T	T	G		SRA:SRR1646418.164058181.1	A	A	G	A	A	G	A	G	A	T	T	G
SRA:SRR1646419.117747710.1	A	A	G	A	A	G	A	G	A	T	T	G		SRA:SRR1646413.11699742.2														SRA:SRR1646418.153553169.2
SRA:SRR1646419.108606921.2														SRA:SRR1646413.2233410.1														SRA:SRR1646418.105450816.1	A	A	G	A	A	G	A	G	A	T	T	G
SRA:SRR1646419.107790010.2														SRA:SRR1646415.170852819.2	A	A	G	A	A	G	A	G	A	T	T	G		SRA:SRR1646418.32622862.2
SRA:SRR1646419.79738818.1	A	A	G	A	A	G	A	G	A	T	T	G		SRA:SRR1646413.15487278.2	A	A	G	A	A	G	A	G	A	T	T	G		SRA:SRR1646418.30846720.2
SRA:SRR1646419.71807818.2														SRA:SRR1646415.113069548.1	A	A	G	A	A	G	A	G	A	T	T	G		SRA:SRR1646418.17339727.2	A	A	G	A	A	G	A	G	A	T	T	G
SRA:SRR1646419.58928994.2	A	A	G	A	A	G	A	G	A	T	T	G		SRA:SRR1646415.152748606.1														SRA:SRR1646412.42736192.1
SRA:SRR1646419.58843877.1														SRA:SRR1646413.15487278.1														SRA:SRR1646418.171403986.1	A	A	G	A	A	G	A	G	A	T	T	G
SRA:SRR1646419.38510675.2														SRA:SRR1646415.132135021.2														SRA:SRR1646418.97624495.2	A	A	G	A	A	G	A	G	A	T	T	G
SRA:SRR1646419.29388253.1														SRA:SRR1646413.40557257.1														SRA:SRR1646418.12379425.2	A	A	G	A	A	G	A	G	A	T	T	G
SRA:SRR1646419.24343444.2														SRA:SRR1646415.129183106.1														SRA:SRR1646418.6234213.1	A	A	G	A	A	G	A	G	A	T	T	G
SRA:SRR1646419.18224790.1														SRA:SRR1646415.122172251.1														SRA:SRR1646418.73472815.1
SRA:SRR1646417.121355541.2														SRA:SRR1646415.152748606.2														SRA:SRR1646418.69655952.2
SRA:SRR1646417.91097364.2														SRA:SRR1646413.22147554.1	A	A	T	A	A	G	A	G	A	T	T	G		SRA:SRR1646418.39041601.2
SRA:SRR1646417.40474399.2	A	A	G	A	A	G								SRA:SRR1646415.59680585.2												G		SRA:SRR1646418.17069270.2
SRA:SRR1646417.26225395.2	A	A	G	A	A	G	A	G	A	T	T	G		SRA:SRR1646415.11874159.1														SRA:SRR1646418.54575036.2	A	A	G	A	A	G	A	G	A	T	T	G
SRA:SRR1646417.13264752.2	A	A	G	A	A	G	A	G	A	T	T	G		SRA:SRR1646415.7729883.1														SRA:SRR1646418.171403986.2
SRA:SRR1646417.11744862.2	A	A	G	A	A	G	A	G	A	T	T	G		SRA:SRR1646415.159132070.1														SRA:SRR1646418.33119407.2
SRA:SRR1646414.109868032.1	A	A	G	A	A	G	A	G	A	T	T	G		SRA:SRR1646415.7552954.1														SRA:SRR1646418.6234213.2
SRA:SRR1646414.109412237.1	A													SRA:SRR1646415.129183106.2														SRA:SRR1646418.97624495.1
SRA:SRR1646414.103881171.1	A	A	G	A	A	G	A	G	A	T	T	G		SRA:SRR1646415.122172251.2														SRA:SRR1646418.12379425.1
SRA:SRR1646414.103659265.1	A	A	G	A	A	G	A	G	A	T	T	G																SRA:SRR1646418.60604317.2	A	A	G	A	A	G	A	G	A	T	T	G
SRA:SRR1646414.80222259.2														Reads at this position that match human nucleotide	5	5	4	5	5	5	5	5	5	0	0	6		SRA:SRR1646418.20385026.1	A	A	G	A	A	G	A	G	A	T	T	G
SRA:SRR1646414.74851444.2	A	A	G	A	A	G	A	G	A	T	T	G		Total no. of reads at this position	5	5	5	5	5	5	5	5	5	5	5	6		SRA:SRR1646412.22241984.2	A	A	G	A	A	G	A	G	A	T	T	G
SRA:SRR1646414.64793594.2														% total	100	100	80	100	100	100	100	100	100	0	0	100		SRA:SRR1646412.58325276.1
SRA:SRR1646414.49116615.2																												SRA:SRR1646418.148622298.1
SRA:SRR1646414.46998865.1																												SRA:SRR1646418.58562274.1
SRA:SRR1646414.20474893.2	A	A	G	A	A	G	A	G	A	T	T	G																SRA:SRR1646418.43637416.1
SRA:SRR1646414.8059965.1																												SRA:SRR1646412.73926603.1							A	G	A	T	T	G
SRA:SRR1646417.107859419.1	A	A	G	A	A	G	A	G	A	T	T	G																SRA:SRR1646418.163781311.1
SRA:SRR1646417.103760341.1																												SRA:SRR1646418.91961136.1
SRA:SRR1646417.95961408.1	A	A	G	A	A	G	A	G	A	T	T	G																SRA:SRR1646418.48805918.1
SRA:SRR1646417.89819428.1																												SRA:SRR1646412.46528185.2
SRA:SRR1646417.53361517.1																												SRA:SRR1646412.77727513.2
SRA:SRR1646417.42156094.1	A	A	G	A	A	G	A	G	A	T	T	G																SRA:SRR1646412.2166562.1
SRA:SRR1646419.100800011.2																												SRA:SRR1646418.12110375.2
SRA:SRR1646419.20432508.1	A	A	G	A	A	G	A	G	A	T	T	G																SRA:SRR1646418.135932883.1
SRA:SRR1646417.33640648.2																												SRA:SRR1646418.76849643.1
SRA:SRR1646414.78681010.1	A	A	G	A	A	G	A	G	A	T	T	G																SRA:SRR1646412.40274396.1
SRA:SRR1646419.1743408.1	A	A	G	A	A	G	A	G	A	T	T	G																SRA:SRR1646418.20385026.2
SRA:SRR1646414.127556365.1	A	A	G	A	A	G	A	G	A	T	T	G
SRA:SRR1646417.78383625.2																												Reads at this position that match human nucleotide	11	11	11	11	11	11	12	12	12	0	0	12
SRA:SRR1646417.103032468.1																												Total no. of reads at this position	11	11	11	11	11	11	12	12	12	12	12	12
SRA:SRR1646417.53409111.1																												% total	100	100	100	100	100	100	100	100	100	0	0	100
SRA:SRR1646417.41211209.1	A	A	G	A	A	G	A	G	A	T	T	G
SRA:SRR1646419.60908787.1	A	A	G	A	A	G	A	G	A	T	T	G
SRA:SRR1646414.53600500.1
SRA:SRR1646419.99443819.2	A	A	G	A	A	G	A	G	A	T	T	G
SRA:SRR1646417.106396768.2
SRA:SRR1646419.110938618.2						G	A	G	A	T	T	G
SRA:SRR1646417.123228998.2
SRA:SRR1646419.92653627.1	A	A	G	A	A	G	A	G	A	T	T	G
SRA:SRR1646419.149586580.1
SRA:SRR1646419.48476833.2								G	A	T	T	G
SRA:SRR1646414.122284176.1
SRA:SRR1646414.97442713.1
SRA:SRR1646419.125534341.1
SRA:SRR1646417.100523263.2
SRA:SRR1646417.95526347.2
SRA:SRR1646414.122857529.1
SRA:SRR1646419.104904082.2
SRA:SRR1646419.11419510.1
SRA:SRR1646417.126976426.1
SRA:SRR1646417.104806511.1
SRA:SRR1646419.1809707.2
SRA:SRR1646414.55637752.1
SRA:SRR1646417.59252944.2
SRA:SRR1646414.73314601.1
SRA:SRR1646419.47443580.2
SRA:SRR1646414.74554987.2
SRA:SRR1646414.15838245.1
SRA:SRR1646419.11930340.2
SRA:SRR1646414.23452783.2
SRA:SRR1646419.97482870.1
SRA:SRR1646414.29753100.1
SRA:SRR1646419.35338326.2
SRA:SRR1646417.78318361.2
SRA:SRR1646414.122395408.1
Reads at this position that match human nucleotide	24	23	23	23	23	24	23	24	24	0	0	24
Total no. of reads at this position	24	23	23	23	23	24	23	24	24	24	24	24
% total	100	100	100	100	100	100	100	100	100	0	0	100
															5	5	4	5	5	5	5	5	5	0	0	6
															5	5	5	5	5	5	5	5	5	5	5	6
															100	100	80	100	100	100	100	100	100	0	0	100

## Sheet: BanTaiKR
Dipodomys spectabilis
	K			K			R			R					K			K			R			R					K			K			R			R
	A	A	G	A	A	G	A	G	A	C	G	G			A	A	G	A	A	G	A	G	A	C	G	G			A	A	G	A	A	G	A	G	A	C	G	G
SRA:SRR14662548.380755.1	A	A	G	A	A	G	A	G	A	T	T	G		SRA:SRR1633381.9173779.1	A	A	G	A	A	G	A	G	A	T	T	G		SRA:SRR1633386.6036159.1
SRA:SRR14662548.85334.1	A	A	G	A	A	G	A	G	A	T	T	G		SRA:SRR1633381.8167877.1														SRA:SRR1633386.3198511.2	A	A	G	A	A	G	A	G
SRA:SRR14662548.49310.1	A	A	G	A	A	G	A	G	A	T	T	G		SRA:SRR1633381.7727973.2														SRA:SRR1633386.2427739.1	A	A	G	A	A	G	A	G	A	T	T	G
SRA:SRR14662548.73519.1	A	A	G	A	A	G	A	G	A	T	T	G		SRA:SRR1633381.5996881.2	A	A	G	A	A	G	A	G	A	T	T	G		SRA:SRR1633386.2373030.1	A	A	G	A	A	G	A	G	A	T	T	G
SRA:SRR14662548.667008.1	A	A	G	A	A	G	A	G	A	T	T	G		SRA:SRR1633381.3723472.2														SRA:SRR1633386.2310536.2
SRA:SRR14662548.928880.1	A	A	G	A	A	G	A	G	A	T	T	G		SRA:SRR1633381.774166.1														SRA:SRR1633386.3336341.1												G
														SRA:SRR1633381.8916515.1														SRA:SRR1633386.2373030.2
Reads at this position that match human nucleotide	6	6	6	6	6	6	6	6	6	0	0	6		SRA:SRR1633381.6945903.2														SRA:SRR1633386.6036159.2
Total no. of reads at this position	6	6	6	6	6	6	6	6	6	6	6	6		SRA:SRR1633381.6945903.1														SRA:SRR1633386.4844294.2
% total	100	100	100	100	100	100	100	100	100	0	0	100		SRA:SRR1633381.7508859.2	A	A	G	A	A	G	A	G	A	T	T	G
														SRA:SRR1633381.9178291.1	A	A	G	A	A	G	A	G	A	T	T	G		Reads at this position that match human nucleotide	3	3	3	3	3	3	3	3	2	0	0	3
														SRA:SRR1633381.9173779.2	A	A	G	A	A	G	A	G	A	T	T	G		Total no. of reads at this position	3	3	3	3	3	3	3	3	2	2	2	3
														SRA:SRR1633381.8518093.2	A	A	G	A	A	G	A	G	A	T	T	G		% total	100	100	100	100	100	100	100	100	100	0	0	100
														SRA:SRR1633381.7727973.1
														SRA:SRR1633381.7573158.2
														SRA:SRR1633381.10717997.1
														SRA:SRR1633381.7573158.1
														SRA:SRR1633381.5129298.2
														SRA:SRR1633381.8167877.2
														Reads at this position that match human nucleotide	6	6	6	6	6	6	6	6	6	0	0	6
														Total no. of reads at this position	6	6	6	6	6	6	6	6	6	6	6	6
														% total	100	100	100	100	100	100	100	100	100	0	0	100
															6	6	6	6	6	6	6	6	6	0	0	6
															6	6	6	6	6	6	6	6	6	6	6	6
															100	100	100	100	100	100	100	100	100	0	0	100

## Sheet: StephKR
Dipodomys stephensi
	K			K			R			R
	A	A	G	A	A	G	A	G	A	C	G	G
SRA:SRR14572526.163762747.1	A	A	G	A	A	G	A	G	A	T	T	G
SRA:SRR14572526.152255934.2	A	A	G	A	A	G	A	G	A	T	T	G
SRA:SRR14572526.27937999.2	A	A	G	A	A	G	A	G	A	T	T	G
SRA:SRR14572526.37183840.2	A	A	G	A	A	G	A	G	A	T	T	G
SRA:SRR14572526.161528876.1	A	A	G	A	A	G	A	G	A	T	T	G
SRA:SRR14572526.83415770.2	A	A	G	A	A	G	A	G	A	T	T	G
SRA:SRR14572526.180820266.1	A	A	G	A	A	G	A	G	A	T	T	G
SRA:SRR14572526.118297382.2	A	A	G	A	A	G	A	G	A	T	T	G
SRA:SRR14572526.107090260.2	A	A	G	A	A	G	A	G	A	T	T	G
SRA:SRR14572526.82745243.1	A	A	G	A	A	G	A	G	A	T	T	G
SRA:SRR14572526.99050456.2	A	A	G	A	A	G	A	G	A	T	T	G
SRA:SRR14572526.92939085.1	A	A	G	A	A	G	A	G	A	T	T	G
SRA:SRR14572526.21653363.1	A	A	G	A	A	G	A	G	A	T	T	G
SRA:SRR14572526.96982791.2	A	A	G	A	A	G	A	G	A	T	T	G
SRA:SRR14572526.96982791.1	A	A	G	A	A	G	A	G	A	T	T	G
SRA:SRR14572526.56409985.2	A	A	G	A	A	G	A	G	A	T	T	G
SRA:SRR14572526.184571736.2	A	A	G	A	A	G	A	G	A	T	T	G
SRA:SRR14572526.156298115.1	A	A	G	A	A	G	A	G	A	T	T	G
SRA:SRR14572526.60334201.1	A	A	G	A	A	G	A	G	A	T	T	G
SRA:SRR14572526.204311167.2	A	A	G	A	A	G	A	G	A	T	T	G
SRA:SRR14572526.18776371.1	A	A	G	A	A	G	A	G	A	T	T	G
SRA:SRR14572526.163087541.1	A	A	G	A	A
SRA:SRR14572526.27937999.1	A
SRA:SRR14572526.165510951.1
SRA:SRR14572526.152255934.1
SRA:SRR14572526.31239774.1
SRA:SRR14572526.53776777.2	A	A	G	A	A	G	A	G	A	T	T	G
SRA:SRR14572526.107090260.1
SRA:SRR14572526.164682797.1
SRA:SRR14572526.68618932.2
SRA:SRR14572526.18778931.2	A	A	G	A	A	G	A	G	A	T	T	G
SRA:SRR14572526.70812416.2	A	A	G	A	A	G	A	G	A	T	T	G
SRA:SRR14572526.83415770.1
SRA:SRR14572526.182261642.2	A	A	G	A	A	G	A	G	A	T	T	G
SRA:SRR14572526.29963964.2	A	A	G	A	A	G	A	G	A	T	T	G
SRA:SRR14572526.156298115.2
SRA:SRR14572526.192055759.1
SRA:SRR14572526.70812416.1	A	A	G	A	A	G	A	G	A	T	T	G
SRA:SRR14572526.182261642.1	A	A	G	A	A	G	A	G	A	T	T	G
SRA:SRR14572526.192975201.2	A	A	G	A	A	G	A	G	A	T	T	G
SRA:SRR14572526.107015416.1	A	A	G	A	A	G	A	G	A	T	T	G
SRA:SRR14572526.204311167.1	A	A	G	A	A	G	A	G	A	T	T	G
SRA:SRR14572526.161528876.2
SRA:SRR14572526.92939085.2	A	A	G	A	A	G	A	G	A	T	T	G
SRA:SRR14572526.53776777.1
SRA:SRR14572526.18778931.1
SRA:SRR14572526.14295301.2
SRA:SRR14572526.62968788.2
SRA:SRR14572526.56843901.1
SRA:SRR14572526.183080690.1
SRA:SRR14572526.23710977.1
SRA:SRR14572526.68618932.1
SRA:SRR14572526.46513302.1
SRA:SRR14572526.283816586.1	A	A	G	A	A	A	A	G	A	C	G	G
SRA:SRR14572526.164682797.2
SRA:SRR14572526.125614144.1
SRA:SRR14572526.227276088.2
SRA:SRR14572526.191534365.2
Reads at this position that match human nucleotide	35	34	34	34	34	32	33	33	33	1	1	33
Total no. of reads at this position	35	34	34	34	34	33	33	33	33	33	33	33
% total	100	100	100	100	100	96.9697	100	100	100	3.0303	3.0303	100

## Sheet: PacPockMo
Perognathus longimembris pacificus
	K			K			R			R					K			K			R			R					K			K			R			R
	A	A	G	A	A	G	A	G	A	C	G	G			A	A	G	A	A	G	A	G	A	C	G	G			A	A	G	A	A	G	A	G	A	C	G	G
SRA:SRR18467760.6856095.2	A	A	G	A	A	G	A	G	A	T	G	G		SRA:SRR11431899.169498820.1	A	A	G	A	A	G	A	G	A	T	G	G		SRA:SRR16086870.132333007.1	A	A	G	A	A	G	A	G	A	T	G	G
SRA:SRR18467760.5155532.2	A	A	G	A	A	G	A	G	A	T	G	G		SRA:SRR11431899.88232729.2	A	A	G	A	A	G	A	G	A	T	G	G		SRA:SRR16086870.144218885.1	A	A	G	A	A	G	A	G	A	T	G	G
SRA:SRR18467760.5841301.2	A	A	G	A	A	G	A	G	A	T	G	G		SRA:SRR11431899.84422221.1	A	A	G	A	A	G	A	G	A	T	G	G		SRA:SRR16086870.276994518.1	A	A	G	A	A	G	A	G	A	T	G	G
SRA:SRR18467760.3606774.2												G		SRA:SRR11431899.124658555.2	A	A	G	A	A	G	A	G	A	T	G	G		SRA:SRR16086870.335394961.1	A	A	G	A	A	G	A	G	A	T	G	G
SRA:SRR18467760.3500158.2												G		SRA:SRR11431899.32163166.2	A	A	G	A	A	G	A	G	A	T	G	G		SRA:SRR16086870.179277470.1	A	A	G	A	A	G	A	G	A	T	G	G
														SRA:SRR11431899.182177912.1	A	A	G	A	A	G	A	G	A	T	G	G		SRA:SRR16086870.115602798.1	A	A	G	A	A	G	A	G	A	T	G	G
Reads at this position that match human nucleotide	3	3	3	3	3	3	3	3	3	0	3	5		SRA:SRR11431899.80945243.1	A	A	G	A	A	G	A	G	A	T	G	G		SRA:SRR16086870.1924426.1	A	A	G	A	A	G	A	G	A	T	G	G
Total no. of reads at this position	3	3	3	3	3	3	3	3	3	3	3	5		SRA:SRR11431899.78387192.2	A	A	G	A	A	G	A	G	A	T	G	G		SRA:SRR16086870.205387314.1	A	A	G	A	A	G	A	G	A	T	G	G
% total	100	100	100	100	100	100	100	100	100	0	100	100		SRA:SRR11431899.21005115.2	A	A	G	A	A	G	A	G	A	T	G	G		SRA:SRR16086870.259225608.1	A	A	G	A	A	G	A	G	A	T	G	G
														SRA:SRR11431899.198936592.2	A	A	G	A	A	G	A	G	A	T	G	G		SRA:SRR16086870.241894663.1	A	A	G	A	A	G	A	G	A	T	G	G
														SRA:SRR11431899.108590559.2	A	A	G	A	A	G	A	G	A	T	G	G		SRA:SRR16086870.241894005.1	A	A	G	A	A	G	A	G	A	T	G	G
														SRA:SRR11431899.68618842.2	A	A	G	A	A	G	A	G	A	T	G	G		SRA:SRR16086870.43358021.1	A	A	G	A	A	G	A	G	A	T	G	G
														SRA:SRR11431899.31769794.1	A	A	G	A	A	G	A	G	A	T	G	G		SRA:SRR16086870.43365686.1	A	A	G	A	A	G	A	T	A	T	G	G
														SRA:SRR11431899.200932225.1	A	A	G	A	A	G	A	G	A	T	G	G		SRA:SRR16086870.237570772.1	A	A	G	A	A	G	A	G	A	T	G	G
														SRA:SRR11431899.89993872.1	A	A	G	A	A	G	A	G	A	T	G	G		SRA:SRR16086870.354733674.1	A	A	G	A	A	G	A	G	A	T	G	G
														SRA:SRR11431899.128879079.1	A	A	G	A	A	G	A	G	A	T	G	G		SRA:SRR16086870.331732871.1	A	A	G	A	A	G	A	G	A	T
														SRA:SRR11431899.173715510.2	A	A	G	A	A	G	A	G	A	T	G	G		SRA:SRR16086870.327497737.1	A	A	G	A	A	G	A	G	A	T	G	G
														SRA:SRR11431899.78387192.1	A	A	G	A	A	G	A	G	A	T	G	G		SRA:SRR16086870.161370007.1	A	A	G	A	A	G	A	G	A	T	G	G
														SRA:SRR11431899.215087662.1	A	A	G	A	A	G	A	G	A	T	G	G		SRA:SRR16086870.149194810.1	A	A	G	A	A	G	A	G	A	T	G	G
														SRA:SRR11431899.140494312.1	A	A	G	A	A	G	A	G	A	T	G	G		SRA:SRR16086870.101610207.1	A	A	T	A	A	G	A	G	A	T	G	G
														SRA:SRR11431899.124132332.1	A	A	G	A	A	G	A	G	A	T	G	G		SRA:SRR16086870.197326498.1	A	A	G	A	A	G	A	G	A	T	G	T
														SRA:SRR11431899.216783716.1	A	A	G	A	A	G	A	G	A	T	G	G		SRA:SRR16086870.318748330.1	A	A	G	A	A	G	A	G	A	T	G	G
														SRA:SRR11431899.33873337.2	A	A	G	A	A	G	A	G	A	T	G	G		SRA:SRR16086870.270622559.1	A	A	G	A	A	G	A	G	A	T	G	G
														SRA:SRR11431899.133538444.2	A	A	G	A	A	G	A	G	A	T	G	G		SRA:SRR16086870.178329665.1	A	A	G	A	A	G	A	G	A	T	G	G
														SRA:SRR11431899.41546859.1	A	A	G	A	A	G	A	G	A	T	G	G		SRA:SRR16086870.177823011.1	A	A	G	A	A	G	A	G	A	T	G	G
														SRA:SRR11431899.128879079.2	A	A	G											SRA:SRR16086870.274292815.1	A	A	G	A	A	G	A	G	A	T	G	G
														SRA:SRR11431899.108590559.1														SRA:SRR16086870.23594732.1	A	A	G	A	A	G	A	G	A	T	G	G
														SRA:SRR11431899.88232729.1	A	A	G	A	A	G	A	G	A	T	G	G		SRA:SRR16086870.355803305.1	A	A	G	A	A	G	A	G	A	T	G	G
														SRA:SRR11431899.196929757.2														SRA:SRR16086870.271129626.1	A	A	G	A	A	G	A	G	A	T	G	G
														SRA:SRR11431899.196929757.1														SRA:SRR16086870.280395625.1
														SRA:SRR11431899.198936592.1														SRA:SRR16086870.221188260.1
														SRA:SRR11431899.188376626.1														SRA:SRR16086870.314872513.1
														SRA:SRR11431899.131520865.1	A	A	G	A	A	G	A	G	A	T	G	G		SRA:SRR16086870.201537271.1	A	A	G	A	A	G	A	G	A	T	G	G
														SRA:SRR11431899.169498820.2														SRA:SRR16086870.35986374.1
														SRA:SRR11431899.104948544.1														SRA:SRR16086870.18012348.1
														SRA:SRR11431899.210950311.1														SRA:SRR16086870.165937413.1	A	A	G	A	A	G	A	G	A	T	G	G
														SRA:SRR11431899.124658555.1														SRA:SRR16086870.165935847.1	A	A	G	A	A	G	A	G	A	T	G	G
														SRA:SRR11431899.41546859.2														SRA:SRR16086870.165935011.1	A	A	G	A	A	G	A	G	A	T	G	G
														SRA:SRR11431899.175218837.1	A	A	G	A	A	G	A	G	A	T	G	G		SRA:SRR16086870.104019437.1	A	A	G	A	A	G	A	G	A	T	G	G
														SRA:SRR11431899.89993872.2														SRA:SRR16086870.104006009.1	A	A	G	A	A	G	A	G	A	T	G	G
														SRA:SRR11431899.67741044.1					A	G	A	G	A	T	G	G		SRA:SRR16086870.164483309.1
														SRA:SRR11431899.21005115.1														SRA:SRR16086870.68302507.1	A	A	G	A	A	G	A	G	A	T	G	G
														SRA:SRR11431899.106766592.1												G		SRA:SRR16086870.68252301.1	A	A	G	A	A	G	A	G	A	T	G	G
														SRA:SRR11431899.217756.2												G		SRA:SRR16086870.81799339.1	A	A	G	A	A	G	A	G	A	T	G	G
														SRA:SRR11431899.221797844.2														SRA:SRR16086870.95357175.1	A	A	G	A	A	G	A	G	A	T	G	G
														SRA:SRR11431899.216783716.2														SRA:SRR16086870.289524354.1	A	A	G	A	A	G	A	G	A	T	G	G
														SRA:SRR11431899.33873337.1														SRA:SRR16086870.200287067.1	A	A	G	A	A	G	A	G	A	T	G	G
																												SRA:SRR16086870.42556525.1	A	A	G	A	A	G	A	G	A	T	G	G
														Reads at this position that match human nucleotide	29	29	29	28	29	29	29	29	29	0	29	31		SRA:SRR16086870.242770265.1	A	A	G	A	A	G	A	G	A	T	G	G
														Total no. of reads at this position	29	29	29	28	29	29	29	29	29	29	29	31		SRA:SRR16086870.258265212.1
														% total	100	100	100	100	100	100	100	100	100	0	100	100		SRA:SRR16086870.102120425.1	A	A	G	A	A	G	A	G	A	T	G	G
																												SRA:SRR16086870.251085822.1	A	A	G	A	A	G	A	G	A	T	G	G
																												SRA:SRR16086870.251085821.1	A	A	G	A	A	G	A	G	A	T	G	G
																												SRA:SRR16086870.291487467.1	A	A	G	A	A	G	A	G	A	T	G	G
																												SRA:SRR16086870.107649142.1	A	A	G	A	A	G	A	G	A	T	G	G
																												SRA:SRR16086870.275924825.1	A	A	G	A	A	G	A	G	A	T	G	G
																												SRA:SRR16086870.240733383.1												G
																												SRA:SRR16086870.354457203.1
																												SRA:SRR16086870.354451896.1
																												SRA:SRR16086870.354448903.1
																												SRA:SRR16086870.113464001.1
																												SRA:SRR16086870.314893066.1	A	A	G	A	A	G	A	G	A	T	G	G
																												SRA:SRR16086870.145893665.1	A	A	G	A	A	G	A	G	A	T	G	G
																												SRA:SRR16086870.112942948.1	A	A	G	A	A	G	A	G	A	T	G	G
																												Reads at this position that match human nucleotide	52	52	51	52	52	52	52	51	52	0	51	51
																												Total no. of reads at this position	52	52	52	52	52	52	52	52	52	52	51	52
																												% total	100	100	98.0769	100	100	100	100	98.0769	100	0	100	98.0769

## Sheet: DesMo
Heteromys desmarestianus
	K			K			R			R					K			K			R			R					K			K			R			R
	A	A	G	A	A	G	A	G	A	C	G	G			A	A	G	A	A	G	A	G	A	C	G	G			A	A	G	A	A	G	A	G	A	C	G	G
SRA:SRR1633393.9380292.2	A	A	A	A	A	G	A	G	A	T	G	G		SRA:SRR1633389.7377644.2														SRA:SRR12430177.77625101.2	A	A	A	A	A	G	A	G	A	T	G	G
SRA:SRR1633393.8953861.1														SRA:SRR1633389.5016687.1														SRA:SRR12430177.36472292.2	A	A	A	A	A	G	A	G	A	T	G	G
SRA:SRR1633393.2617031.2														SRA:SRR1633389.1870819.2	A	A	A	A	A	G	A	G	A	T	G	G		SRA:SRR12430177.10751035.2	A	A	A	A	A	G	A	G	A	T	G	G
SRA:SRR1633393.1170783.2														SRA:SRR1633389.5489057.2	A	A	A	A	A	G	A	G	A	T	G	G		SRA:SRR12430177.109871424.1	A	A	A	A	A	G	A	G	A	T	G	G
SRA:SRR1633393.1170783.1	A	A	A	A	A	G	A	G	A	T	G	G		SRA:SRR1633389.2065794.2	A	A	A	A	A	G	A	G	A	T	G	G		SRA:SRR12430177.12887733.1	A	A	A	A	A	G	A	G	A	T	G	G
SRA:SRR1633393.8953861.2	A	A	A	A	A	G	A	G	A	T	G	G		SRA:SRR1633389.5489057.1												G		SRA:SRR12430177.110086168.1	A	A	A	A	A	G	A	G	A	T	G	G
SRA:SRR1633393.3418536.1																												SRA:SRR12430177.80244950.2	A	A	A	A	A	G	A	G	A	T	G	G
SRA:SRR1633393.1652506.2	A	A	A	A	A	G	A	G	A	T	G	G		Reads at this position that match human nucleotide	3	3	0	3	3	3	3	3	3	0	3	4		SRA:SRR12430177.65778068.1	A	A	A	A	A	G	A	G	A	T	G	G
SRA:SRR1633393.5163887.2														Total no. of reads at this position	3	3	3	3	3	3	3	3	3	3	3	4		SRA:SRR12430177.64553257.1	A	A	A	A	A	G	A	G	A	T	G	G
SRA:SRR1633393.2656728.1														% total	100	100	0	100	100	100	100	100	100	0	100	100		SRA:SRR12430177.59090618.2	A	A	A	A	A	G	A	G	A	T	G	G
SRA:SRR1633393.2641218.1																												SRA:SRR12430177.38538909.2	A	A	A	A	A	G	A	G	A	T	G	G
SRA:SRR1633393.2617031.1	A	A	A	A	A	G	A	G	A	T	G	G																SRA:SRR12430177.23137989.1	A	A	A	A	A	G	A	G	A	T	G	G
																												SRA:SRR12430177.17744661.1	A	A	A	A	A	G	A	G	A	T	G	G
Reads at this position that match human nucleotide	5	5	0	5	5	5	5	5	5	0	5	5																SRA:SRR12430177.92223161.1	A	A	A	A	A	G	A	G	A	T	G	G
Total no. of reads at this position	5	5	5	5	5	5	5	5	5	5	5	5																SRA:SRR12430177.73233197.2	A	A	A	A	A	G	A	G	A	T	G	G
% total	100	100	0	100	100	100	100	100	100	0	100	100																SRA:SRR12430177.73224002.2	A	A	A	A	A	G	A	G	A	T	G	G
																												SRA:SRR12430177.73206664.2	A	A	A	A	A	G	A	G	A	T	G	G
																												SRA:SRR12430177.64553257.2	A	A	A	A	A	G	A	G	A	T	G	G
																												SRA:SRR12430177.17744661.2	A	A	A	A	A	G	A	G	A	T	G	G
																												SRA:SRR12430177.144517.2	A	A	A	A	A	G	A	G	A	T	G	G
																												SRA:SRR12430177.144517.1	A	A	A	A	A	G	A	G	A	T	G	G
																												SRA:SRR12430177.56052117.2	A	A	A	A	A	G	A	G	A	T	G	G
																												SRA:SRR12430177.107954563.2	A	A	A	A	A	G	A	G	A	T	G	G
																												SRA:SRR12430177.116564524.1	A	A	A	A	A	G	A	G	A	T	G	G
																												SRA:SRR12430177.98356961.2	A	A	A	A	A	G	A	G	A	T	G	G
																												SRA:SRR12430177.79019225.2	A	A	A	A	A	G	A	G	A	T	G	G
																												SRA:SRR12430177.66584463.1	A	A	A	A	A	G	A	G	A	T	G	G
																												SRA:SRR12430177.59441273.1	A	A	A	A	A	G	A	G	A	T	G	G
																												SRA:SRR12430177.40359654.1	A	A	A	A	A	G	A	G	A	T	G	G
																												SRA:SRR12430177.2325888.2	A	A	A	A	A	G	A	G	A	T	G	G
																												SRA:SRR12430177.2325888.1	A	A	A	A	A	G	A	G	A	T	G	G
																												SRA:SRR12430177.18655665.1	A	A	A	A	A	G	A	G	A	T	G	G
																												SRA:SRR12430177.12648576.1	A	A	A	A	A	G	A	G	A	T	G	G
																												SRA:SRR12430177.8843375.2	A	A	A	A	A	G	A	G	A	T	G	G
																												SRA:SRR12430177.8811417.2	A	A	A	A	A	G	A	G	A	T	G	G
																												SRA:SRR12430177.91318533.1	A	A	A	A	A	G	A	G	A	T	G	G
																												SRA:SRR12430177.18655665.2	A	A	A	A	A	G	A	G	A	T	G	G
																												SRA:SRR12430177.12648576.2	A	A	A	A	A	G	A	G	A	T	G	G
																												SRA:SRR12430177.125081677.2	A	A	A	A	A	G	A	G	A	T	G	G
																												SRA:SRR12430177.36477162.2	A	A	A	A	A	G	A	G	A	T	G	G
																												SRA:SRR12430177.19992079.2	A	A	A	A	A	G	A	G	A	T	G	G
																												SRA:SRR12430177.19992079.1	A	A	A	A	A	G	A	G	A	T	G	G
																												SRA:SRR12430177.80244950.1	A	A	A	A	A	G	A	G	A	T	G	G
																												SRA:SRR12430177.116564524.2
																												SRA:SRR12430177.93948524.2
																												SRA:SRR12430177.72238339.2
																												SRA:SRR12430177.31697188.2	A	A
																												SRA:SRR12430177.83293235.2	A	A	A	A	A	G	A	G	A	T	G	G
																												SRA:SRR12430177.83293235.1	A	A	A	A	A	G	A	G	A	T	G	G
																												SRA:SRR12430177.79019225.1	A	A	A	A	A	G	A	G	A	T	G	G
																												SRA:SRR12430177.39048325.1	A	A	A	A	A	G	A	G	A	T	G	G
																												SRA:SRR12430177.125081677.1	A	A	A	A	A	G	A	G	A	T	G	G
																												SRA:SRR12430177.24585917.2
																												SRA:SRR12430177.8843375.1	A	A	A	A	A	G	A	G	A	T	G	G
																												SRA:SRR12430177.8811417.1	A	A	A	A	A	G	A	G	A	T	G	G
																												SRA:SRR12430177.58575366.1
																												SRA:SRR12430177.101352146.1	A	A	A	A	A	G	A	G	A	T	G	G
																												SRA:SRR12430177.74075273.2	A	A	A	A	A	G	A	G	A	T	G	G
																												SRA:SRR12430177.74075273.1	A	A	A	A	A	G	A	G	A	T	G	G
																												SRA:SRR12430177.94464889.2	A	A	A	A	A	G	A	G	A	T	G	G
																												SRA:SRR12430177.91318533.2
																												SRA:SRR12430177.78228292.1
																												SRA:SRR12430177.68620856.2	A	A	A	A	A	G	A	G	A	T	G	G
																												SRA:SRR12430177.66087058.2
																												SRA:SRR12430177.59441273.2
																												SRA:SRR12430177.46874873.1
																												SRA:SRR12430177.32719998.1
																												SRA:SRR12430177.18967187.1
																												SRA:SRR12430177.3220205.1
																												SRA:SRR12430177.106791976.2	A	A	A	A	A	G	A	G	A	T	G	G
																												SRA:SRR12430177.70942234.1
																												SRA:SRR12430177.47070070.2
																												SRA:SRR12430177.23137989.2
																												SRA:SRR12430177.7977873.1
																												SRA:SRR12430177.98356961.1	A	A	A	A	A	G	A	G	A	T	G	G
																												SRA:SRR12430177.12887733.2
																												SRA:SRR12430177.79363400.1
																												SRA:SRR12430177.50132270.1
																												SRA:SRR12430177.1793333.1
																												SRA:SRR12430177.126819040.2
																												SRA:SRR12430177.100353933.1
																												SRA:SRR12430177.61861464.1
																												SRA:SRR12430177.102056726.1
																												SRA:SRR12430177.66087058.1	A	A	A	A	A	G	A	G	A	T	G	G
																												SRA:SRR12430177.40774226.1
																												SRA:SRR12430177.111215545.1
																												SRA:SRR12430177.109468836.1
																												SRA:SRR12430177.94464889.1
																												SRA:SRR12430177.93230756.2	A	A	G	A
																												SRA:SRR12430177.85782792.1
																												SRA:SRR12430177.109202426.2	A	A
																												SRA:SRR12430177.94315742.1
																												SRA:SRR12430177.94311289.1
																												SRA:SRR12430177.93230756.1
																												SRA:SRR12430177.78387702.1
																												SRA:SRR12430177.70942234.2
																												SRA:SRR12430177.65778068.2
																												SRA:SRR12430177.62755755.1
																												SRA:SRR12430177.60413506.1
																												SRA:SRR12430177.7201235.1
																												Reads at this position that match human nucleotide	61	61	1	59	58	58	58	58	58	0	58	58
																												Total no. of reads at this position	61	61	59	59	58	58	58	58	58	58	58	58
																												% total	100	100	1.69492	100	100	100	100	100	100	0	100	100

## Sheet: BailPockMo
Chaetodipus baileyi
	K			K			R			R					K			K			R			R					K			K			R			R
	A	A	G	A	A	G	A	G	A	C	G	G			A	A	G	A	A	G	A	G	A	C	G	G			A	A	G	A	A	G	A	G	A	C	G	G
SRA:SRR1633402.15157849.1	A	A	G	A	A	G								SRA:SRR1633405.2257611.2	A	A	G	A	A	G	A	G	A	T	G	G		SRA:SRR1576060.30239571.2	A	A	G	A	A	G	A	G	A
SRA:SRR1633402.20909077.1	A	A	G	A	A	G	A	G	A	T	G	G		SRA:SRR1633405.1671103.2	A	A	G	A	A	G	A	G	A	T	G	G		SRA:SRR1576060.52064054.2	A	A	G	A	A	G	A	G	A	T	G	G
SRA:SRR1633402.7734045.1	A	A	G	A	A	G	A	G	A	T	G	G		SRA:SRR1633405.1243146.1	A	A	G	A	A	G	A	G	A	T	G	G		SRA:SRR1576060.5086343.2	A	A	G	A	A	G	A	G	A	T	G	G
SRA:SRR1633402.1776309.1	A	A	G	A	A	G	A	G	A	T	G	G																SRA:SRR1576060.30239571.1	A	A	G	A	A	G	A	G	A	T	G	G
														Reads at this position that match human nucleotide	3	3	3	3	3	3	3	3	3	0	3	3		SRA:SRR1576060.58747595.1
Reads at this position that match human nucleotide	4	4	4	4	4	4	3	3	3	0	3	3		Total no. of reads at this position	3	3	3	3	3	3	3	3	3	3	3	3		SRA:SRR1576060.31055770.2	A	A	G	A	A	G	A	G	A	T	G	G
Total no. of reads at this position	4	4	4	4	4	4	3	3	3	3	3	3		% total	100	100	100	100	100	100	100	100	100	0	100	100		SRA:SRR1576060.14447941.1	A	A	G	A	A	G	A	G	A	T	G	G
% total	100	100	100	100	100	100	100	100	100	0	100	100																SRA:SRR1576060.39121518.1
																												SRA:SRR1576060.5086343.1	A	A	G	A	A	G	A	G	A	T	G	G
																												SRA:SRR1576060.54999623.2	A	A	G	A	A	G	A	G	A	T	G	G
																												SRA:SRR1576060.52064054.1	A	A	G	A	A	G	A	G	A	T	G	G
																												SRA:SRR1576060.38104350.2	A	A	G	A	A	G	A	G	A	T	G	G
																												SRA:SRR1576060.9258526.2	A	A	G	A	A	G	A	G	A	T	G	G
																												SRA:SRR1576060.9258526.1	A	A	G	A	A	G	A	G	A	T	G	G
																												SRA:SRR1576060.39121518.2
																												Reads at this position that match human nucleotide	12	12	12	12	12	12	12	12	12	0	11	11
																												Total no. of reads at this position	12	12	12	12	12	12	12	12	12	11	11	11
																												% total	100	100	100	100	100	100	100	100	100	0	100	100

## Sheet: RockPockMo
Chaetodipus intermedius
	K			K			R			R					K			K			R			R					K			K			R			R
	A	A	G	A	A	G	A	G	A	C	G	G			A	A	G	A	A	G	A	G	A	C	G	G			A	A	G	A	A	G	A	G	A	C	G	G
SRA:SRR12430150.12931061.1	A	A	G	A	A	G	A	G	A	T	G	G		SRA:SRR12430162.28810868.1	A	A	G	A	A	G	A	G	A	T	G	G		SRA:SRR12430174.25581650.2	A	A	G	A	A	G	A	G	A
SRA:SRR12430150.12413275.1	A	A	G	A	A	G	A	G	A	T	G	G																SRA:SRR12430174.25581650.1	A	A	G	A	A	G	A	G
SRA:SRR12430150.21131028.1	A	A	G	A	A	G	A	G	A	T	G	G		Reads at this position that match human nucleotide	1	1	1	1	1	1	1	1	1	0	1	1		SRA:SRR12430174.17078766.2	A	A	G	A	A	G	A	G	A	T	G	G
SRA:SRR12430150.12931061.2														Total no. of reads at this position	1	1	1	1	1	1	1	1	1	1	1	1		SRA:SRR12430174.13185841.2
SRA:SRR12430150.14119594.2														% total	100	100	100	100	100	100	100	100	100	0	100	100
SRA:SRR12430150.14119594.1	A	A	G	A	A	G	A	G	A	T	G	G																Reads at this position that match human nucleotide	3	3	3	3	3	3	3	3	2	0	1	1
																												Total no. of reads at this position	3	3	3	3	3	3	3	3	2	1	1	1
Reads at this position that match human nucleotide	4	4	4	4	4	4	4	4	4	0	4	4																% total	100	100	100	100	100	100	100	100	100	0	100	100
Total no. of reads at this position	4	4	4	4	4	4	4	4	4	4	4	4
% total	100	100	100	100	100	100	100	100	100	0	100	100

[truncated: 56 more sheets: BotPockGoph, MerriamsKang, NakMolRat, HelioArg, PetTyp, ThrySwind, FukDam, BathSui, GeoCap, Mahali, SouthGrassMo, NorthGrassMo, MexVolc, Oldfield, Bryant'sWR, DesertWR, Chin Pang, Malay pang, Ind Pang, Tree Pang …]
