# Supplementary material for: Proximity labelling of pro-interleukin-1α reveals evolutionary conserved nuclear interactions
Source: Nat Commun. 2024 Aug 8;15:6750. doi: 10.1038/s41467-024-50901-0 (PMC11310415; doi:10.1038/s41467-024-50901-0)
Supplement: Supplementary file 6 — Supplementary Data 3 [file 41467_2024_50901_MOESM6_ESM.xlsx]

## Sheet: Plasmids + Primers
	Full plasmid sequences
	Human pro-IL-1a	GACGGATCGGGAGATCTCCCGATCCCCTATGGTGCACTCTCAGTACAATCTGCTCTGATGCCGCATAGTTAAGCCAGTAT CTGCTCCCTGCTTGTGTGTTGGAGGTCGCTGAGTAGTGCGCGAGCAAAATTTAAGCTACAACAAGGCAAGGCTTGACCGA CAATTGCATGAAGAATCTGCTTAGGGTTAGGCGTTTTGCGCTGCTTCGCGATGTACGGGCCAGATATACGCGTTGACATT GATTATTGACTAGTTATTAATAGTAATCAATTACGGGGTCATTAGTTCATAGCCCATATATGGAGTTCCGCGTTACATAA CTTACGGTAAATGGCCCGCCTGGCTGACCGCCCAACGACCCCCGCCCATTGACGTCAATAATGACGTATGTTCCC…
	Human pro-a-mat-b	GACGGATCGGGAGATCTCCCGATCCCCTATGGTGCACTCTCAGTACAATCTGCTCTGATGCCGCATAGTTAAGCCAGTAT CTGCTCCCTGCTTGTGTGTTGGAGGTCGCTGAGTAGTGCGCGAGCAAAATTTAAGCTACAACAAGGCAAGGCTTGACCGA CAATTGCATGAAGAATCTGCTTAGGGTTAGGCGTTTTGCGCTGCTTCGCGATGTACGGGCCAGATATACGCGTTGACATT GATTATTGACTAGTTATTAATAGTAATCAATTACGGGGTCATTAGTTCATAGCCCATATATGGAGTTCCGCGTTACATAA CTTACGGTAAATGGCCCGCCTGGCTGACCGCCCAACGACCCCCGCCCATTGACGTCAATAATGACGTATGTTCCC…
	Human pro-IL-1b	GACGGATCGGGAGATCTCCCGATCCCCTATGGTGCACTCTCAGTACAATCTGCTCTGATGCCGCATAGTTAAGCCAGTAT CTGCTCCCTGCTTGTGTGTTGGAGGTCGCTGAGTAGTGCGCGAGCAAAATTTAAGCTACAACAAGGCAAGGCTTGACCGA CAATTGCATGAAGAATCTGCTTAGGGTTAGGCGTTTTGCGCTGCTTCGCGATGTACGGGCCAGATATACGCGTTGACATT GATTATTGACTAGTTATTAATAGTAATCAATTACGGGGTCATTAGTTCATAGCCCATATATGGAGTTCCGCGTTACATAA CTTACGGTAAATGGCCCGCCTGGCTGACCGCCCAACGACCCCCGCCCATTGACGTCAATAATGACGTATGTTCCC…
	Orca pro-(h)IL-1a	GACGGATCGGGAGATCTCCCGATCCCCTATGGTGCACTCTCAGTACAATCTGCTCTGATGCCGCATAGTTAAGCCAGTAT CTGCTCCCTGCTTGTGTGTTGGAGGTCGCTGAGTAGTGCGCGAGCAAAATTTAAGCTACAACAAGGCAAGGCTTGACCGA CAATTGCATGAAGAATCTGCTTAGGGTTAGGCGTTTTGCGCTGCTTCGCGATGTACGGGCCAGATATACGCGTTGACATT GATTATTGACTAGTTATTAATAGTAATCAATTACGGGGTCATTAGTTCATAGCCCATATATGGAGTTCCGCGTTACATAA CTTACGGTAAATGGCCCGCCTGGCTGACCGCCCAACGACCCCCGCCCATTGACGTCAATAATGACGTATGTTCCC…
	Human pro-IL-1a (WT)	atagaagaagaaggtggagagagagacagagacagatccattcgattagtgaacggatctcgacggtatcgccgaattca caaatggcagtattcatccacaattttaaaagaaaaggggggattggggggtacagtgcaggggaaagaatagtagacat aatagcaacagacatacaaactaaagaattacaaaaacaaattacaaaaattcaaaattttcgggtttattacagggaca gcagagatccagtttggactacgatggctccggtgcccgtcagtgggcagagcgcacatcgcccacagtccccgagaagt tgtggggaggggtcggcaattgaaccggtgcctagagaaggtggcgcggggtaaactgggaaagtgatgtcgtgt…
	Human pro-IL-1a (KKRW)	atagaagaagaaggtggagagagagacagagacagatccattcgattagtgaacggatctcgacggtatcgccgaattca caaatggcagtattcatccacaattttaaaagaaaaggggggattggggggtacagtgcaggggaaagaatagtagacat aatagcaacagacatacaaactaaagaattacaaaaacaaattacaaaaattcaaaattttcgggtttattacagggaca gcagagatccagtttggactacgatggctccggtgcccgtcagtgggcagagcgcacatcgcccacagtccccgagaagt tgtggggaggggtcggcaattgaaccggtgcctagagaaggtggcgcggggtaaactgggaaagtgatgtcgtgt…
	Human pro-IL-1a (KNRW)	atagaagaagaaggtggagagagagacagagacagatccattcgattagtgaacggatctcgacggtatcgccgaattca caaatggcagtattcatccacaattttaaaagaaaaggggggattggggggtacagtgcaggggaaagaatagtagacat aatagcaacagacatacaaactaaagaattacaaaaacaaattacaaaaattcaaaattttcgggtttattacagggaca gcagagatccagtttggactacgatggctccggtgcccgtcagtgggcagagcgcacatcgcccacagtccccgagaagt tgtggggaggggtcggcaattgaaccggtgcctagagaaggtggcgcggggtaaactgggaaagtgatgtcgtgt…
	Pro-IL-1a-TID	GACGGATCGGGAGATCTCCCGATCCCCTATGGTGCACTCTCAGTACAATCTGCTCTGATGCCGCATAGTTAAGCCAGTAT CTGCTCCCTGCTTGTGTGTTGGAGGTCGCTGAGTAGTGCGCGAGCAAAATTTAAGCTACAACAAGGCAAGGCTTGACCGA CAATTGCATGAAGAATCTGCTTAGGGTTAGGCGTTTTGCGCTGCTTCGCGATGTACGGGCCAGATATACGCGTTGACATT GATTATTGACTAGTTATTAATAGTAATCAATTACGGGGTCATTAGTTCATAGCCCATATATGGAGTTCCGCGTTACATAA CTTACGGTAAATGGCCCGCCTGGCTGACCGCCCAACGACCCCCGCCCATTGACGTCAATAATGACGTATGTTCCC…
	TID	atagaagaagaaggtggagagagagacagagacagatccattcgattagtgaacggatctcgacggtatcgccgaattca caaatggcagtattcatccacaattttaaaagaaaaggggggattggggggtacagtgcaggggaaagaatagtagacat aatagcaacagacatacaaactaaagaattacaaaaacaaattacaaaaattcaaaattttcgggtttattacagggaca gcagagatccagtttggactacgatggctccggtgcccgtcagtgggcagagcgcacatcgcccacagtccccgagaagt tgtggggaggggtcggcaattgaaccggtgcctagagaaggtggcgcggggtaaactgggaaagtgatgtcgtgt…
	Primers
	F1F	ACTAGTCCAGTGTGGTGGGG
	F2R	GCAACTAGAAGGCACAGGCGGCCGCTCACGCCTGGTTTTCCAGTATCTGAAAGTCAG
	aF1R	CTTAAACTCAACCaTCTCTTCTTCAGAACCTTCCCG
	aF2F	CTGAAGAAGAGAtGGTTGAGTTTAAGCCAATCCATCACTG
	bF1R	CTTAAACTCAACCaTCTgTTCTTCAGAACCTTCCCG
	bF2F	CTGAAGAAcAGAtGGTTGAGTTTAAGCCAATCCATCACTG
	pF1F	AGCGTTTAAACTTAAGCTTGGTACCATGGCCAAAGTTCCAGACATG
	pF1R	GCAGCAGAGCCAGCGGAGCCGCTTCCGCCAGAGCCACCCGCCTGGTTTTCCAGTATCTG
	tF1F	ACTAGTCCAGTGTGGTGGGGTACCATGAAAGACAATACTGTGCCTCTGAAGC
	tF1R	CGGCCGCCATATGGAATTCGCTAGCTCACTTTTCGGCAGACCGCAGAC
	tF2F	TCCGCTGGCTCTGCTGCCGGATCTGGCGAGTTTAAAGACAATACTGTGCCTCTGAAGC
	tF2R	GGGCCCTCTAGACTCGAGCGGCCGCTCACTTTTCGGCAGACCGCAGAC
