# Supplementary material for: Proximity labelling of pro-interleukin-1α reveals evolutionary conserved nuclear interactions
Source: Nat Commun. 2024 Aug 8;15:6750. doi: 10.1038/s41467-024-50901-0 (PMC11310415; doi:10.1038/s41467-024-50901-0)
Supplement: Supplementary file 8 — Source Data [file 41467_2024_50901_MOESM8_ESM.xlsx]

## Sheet: Fig 1C
Figure 1C

## Sheet: Fig 1D
Figure 1D

## Sheet: Fig1E
Figure 1E

## Sheet: Fig 2C
Figure 2C	All LFQ values have been log2-transformed
Gene name	LFQ Pro-IL-1a-TID #1	LFQ Pro-IL-1a-TID #2	LFQ Pro-IL-1a-TID #3	LFQ Pro-IL-1a-TID #4	LFQ TID #1	LFQ TID #2	LFQ TID #3	LFQ TID #4	Mean LFQ Pro-IL-1a-TID	Mean LFQ TID	Log2 FC	-Log t-test p-value	t-test Significant?
IL1A	33.9358	33.9569	34.1404	33.6328	24.389	22.201	22.9553	21.4686	33.9165	22.7535	11.163	5.67181	+
KMT2C	28.001	28.2745	28.4879	28.1248	21.7674	22.2294	23.0317	25.7309	28.222	23.1899	5.03218	2.87505	+
SETD1B	28.6844	29.1479	29.1169	28.7067	22.769	23.3925	23.2147	28.0914	28.914	24.3669	4.5471	1.95676	+
ZZZ3	27.0109	27.537	28.1363	26.8832	22.429	24.4594	22.3085	23.0866	27.3919	23.0709	4.321	3.56178	+
RAB10	27.0149	26.1153	26.6061	26.9214	22.5249	26.6179	22.0428	21.3646	26.6644	23.1376	3.52685	1.58326	+
JUND	25.7702	26.4706	26.1138	25.4446	22.0231	25.3828	21.6807	21.2267	25.9498	22.5784	3.37142	1.87086	+
CRTC2	24.985	25.5945	25.3567	24.4398	22.025	22.0135	22.5676	22.1037	25.094	22.1775	2.91654	4.30411	+
SAP130	26.6411	27.8035	27.3057	26.5315	23.4658	26.0853	22.7085	24.4842	27.0705	24.1859	2.88453	1.97405	+
SMARCE1	26.1204	27.7059	26.7645	26.5005	23.8733	25.0966	23.8738	23.0403	26.7728	23.971	2.80181	2.68365	+
IRF2BP2	26.8627	27.9643	27.9247	27.0214	22.1802	26.0948	25.5243	25.0477	27.4433	24.7117	2.73152	1.60588	+
EP300	25.1536	25.2263	25.5431	24.7112	22.4308	22.5081	22.8182	22.0011	25.1585	22.4396	2.71898	4.54487	+
NCOA3	26.5173	27.2557	27.091	26.541	23.169	24.8819	24.5462	23.9682	26.8513	24.1413	2.70993	3.1828	+
TRPS1	24.5331	26.1297	25.5781	25.1199	22.9019	22.1333	23.0409	22.4639	25.3402	22.635	2.70521	3.30651	+
GTF2A1	25.9682	26.7608	26.3658	25.7689	21.8241	26.1057	23.7137	22.6725	26.2159	23.579	2.63692	1.48847	+
YEATS2	29.0491	29.3813	29.4165	28.6935	26.361	27.0583	26.3562	26.3611	29.1351	26.5341	2.60098	4.40614	+
MAML1	24.002	25.0647	25.0963	24.5195	22.2963	22.4971	21.2059	22.6253	24.6706	22.1562	2.51446	3.03873	+
ARNT	26.0986	26.7246	26.126	25.7201	22.8095	23.5953	24.5371	23.9934	26.1673	23.7338	2.43351	2.94377	+
MYBL2	24.6994	25.4012	25.2847	24.3173	23.2903	22.2785	22.1622	22.4312	24.9257	22.5406	2.38507	3.23895	+
GSE1	25.9259	26.8999	26.4608	26.037	21.9774	25.226	24.4299	24.2437	26.3309	23.9692	2.36169	1.74551	+
JMJD1C	25.2408	26.3435	26.2847	25.7725	23.4478	23.2111	24.303	23.3848	25.9104	23.5867	2.32371	3.21834	+
BCL9	24.4796	25.9524	25.3485	24.544	22.6063	21.9399	22.568	23.932	25.0811	22.7616	2.31958	2.2655	+
POLDIP3	26.7396	27.9353	27.3343	26.2721	24.5746	26.0091	24.8306	23.7469	27.0703	24.7903	2.28001	2.0777	+
HIVEP1	26.9914	27.389	27.3421	26.7057	25.0397	25.5896	25.1545	23.5533	27.1071	24.8343	2.27277	2.5327	+
NCOA2	26.8511	27.4751	27.4535	26.7405	22.78	25.8321	25.6703	25.1652	27.1301	24.8619	2.26817	1.66867	+
KMT2D	26.263	27.3496	27.1284	26.5747	24.344	24.2983	24.7062	24.9338	26.8289	24.5706	2.25836	3.61232	+
NCBP2	25.8575	26.563	26.258	25.5736	22.9255	25.5118	24.8414	21.9762	26.063	23.8137	2.2493	1.4173	+
NCOA5	24.9817	26.2891	25.6581	25.0903	23.2544	22.4673	23.3871	24.1887	25.5048	23.3243	2.18047	2.48149	+
SUPT20H	24.1471	25.0778	24.9821	24.129	22.6946	22.8578	22.4587	21.656	24.584	22.4168	2.1672	2.95435	+
EPC1	24.9934	25.6773	25.4532	24.3158	22.6765	23.8442	22.0227	23.3628	25.1099	22.9766	2.13337	2.28204	+
ZFHX3	25.5372	25.6578	25.9492	25.5359	23.4508	23.0675	23.6762	23.99	25.67	23.5461	2.12392	4.18242	+
RNF40	24.4669	25.4436	25.096	24.117	21.626	24.6606	22.113	22.2765	24.7809	22.669	2.11185	1.53414	+
FOXK2	25.5372	25.8213	25.6629	24.8664	22.9423	25.3007	22.5787	22.7276	25.4719	23.3873	2.08462	1.66733	+
C15orf39	25.5434	25.5579	26.0099	25.6475	22.5889	24.761	23.4092	23.7173	25.6897	23.6191	2.07055	2.378	+
MGA	28.0487	27.6027	28.2734	27.1697	25.8553	23.5885	26.7977	26.6294	27.7736	25.7177	2.0559	1.41493	+
DMAP1	24.9508	25.5714	25.3372	24.6949	23.0934	23.2005	23.0498	23.0935	25.1386	23.1093	2.02931	4.29606	+
IRF2BP1	23.8781	25.7056	24.9247	23.7438	22.8449	21.7596	22.6406	22.8987	24.563	22.536	2.02708	2.04661	+
CIC	26.6984	27.3426	27.2141	26.7567	24.1634	25.2032	25.5	25.193	27.003	25.0149	1.98804	2.99558	+
ARL6IP1	26.3106	25.9846	25.4706	25.693	21.9945	24.2852	24.5067	24.7375	25.8647	23.881	1.98373	1.61989	+
CFAP20	25.285	25.2855	25.2212	25.138	22.5144	24.807	22.864	22.8292	25.2324	23.2537	1.97875	2.032	+
ELMSAN1	26.223	26.7903	26.6929	25.8325	23.7332	24.7953	23.6214	25.4936	26.3847	24.4109	1.97378	2.12384	+
ASXL2	24.4987	24.9767	24.8456	23.6495	22.4709	22.349	23.4496	21.8081	24.4926	22.5194	1.97322	2.31541	+
SMTN	24.0807	24.4822	24.6079	23.8458	21.9079	22.601	22.6744	21.9802	24.2542	22.2909	1.96327	3.48261	+
HSP90AB2P	29.5025	28.804	29.2661	29.1726	23.6634	28.2587	28.5601	28.6017	29.1863	27.271	1.91528	0.780899
MAD1L1	24.6157	25.7339	24.8836	24.2704	23.6425	22.7908	23.4733	21.9648	24.8759	22.9678	1.90806	2.08213	+
PCYT1A	24.1006	25.0263	24.7584	24.2542	22.135	24.4558	21.5979	22.3552	24.5349	22.636	1.89892	1.54247	+
PSMB4	25.7114	25.8915	26.4241	26.4298	24.184	22.5776	24.5742	25.5574	26.1142	24.2233	1.89091	1.57657	+
QSER1	27.1058	27.2919	27.6395	26.9074	25.2575	25.1239	25.97	25.0412	27.2361	25.3481	1.888	3.43229	+
BCL9L	27.1027	28.2574	28.2316	27.6588	25.2368	26.4697	26.0728	26.039	27.8126	25.9546	1.858	2.58114	+
SRSF2	25.8371	25.0807	24.5515	25.2262	24.6998	22.4742	22.9912	23.1809	25.1739	23.3365	1.83737	1.81835	+
KDM3A	26.0629	26.421	26.5277	26.1052	24.6777	24.8785	24.8828	23.4432	26.2792	24.4705	1.80864	2.59433	+
KIAA0907	26.0547	27.563	27.6818	26.1518	24.1409	25.4622	25.2796	25.3609	26.8628	25.0609	1.80193	1.81375	+
CBX4	26.5999	25.9711	26.666	24.5251	24.8168	22.6309	23.7913	25.3669	25.9405	24.1515	1.78904	1.20772
TARBP1	26.1847	27.807	24.5761	25.4833	25.3691	25.4805	22.8504	23.1979	26.0128	24.2245	1.78829	0.933593
BCORL1	25.211	25.688	25.5523	24.6079	22.9991	24.0696	23.477	23.4203	25.2648	23.4915	1.77324	2.79256	+
ARID1A	24.986	25.834	25.0421	24.7523	23.9623	23.6405	23.4194	22.6825	25.1536	23.4262	1.72742	2.52495	+
ARID2	28.8439	29.4151	29.0883	28.4788	27.0848	27.4586	27.2802	27.1345	28.9565	27.2395	1.71702	3.69051	+
TCEAL4	25.2422	26.0527	26.1629	24.0356	22.3773	24.5288	24.3819	23.3384	25.3733	23.6566	1.71674	1.29987
SPCS1	25.775	25.8748	25.6326	26.4109	23.9218	26.7329	22.8903	23.288	25.9233	24.2082	1.71509	0.997639
MGST1	26.9436	27.4963	26.2661	27.2525	27.7725	27.7574	22.8674	22.7313	26.9896	25.2822	1.70748	0.543592
MRPL17	26.5344	25.0344	27.558	27.7608	27.5131	23.1173	26.8005	22.644	26.7219	25.0187	1.70319	0.572605
MEF2D	24.9557	26.4591	26.3624	24.9444	22.6142	25.1872	24.3999	23.7622	25.6804	23.9909	1.68951	1.30567
MAMLD1	26.601	26.9543	26.6458	25.9617	24.1905	25.9539	25.2599	24.0861	26.5407	24.8726	1.66808	1.82764
UBR2	23.9019	24.2302	24.387	24.4476	22.0153	23.7808	22.1815	22.3552	24.2417	22.5832	1.65848	2.10726	+
AHDC1	24.4178	25.4661	25.8643	24.746	22.2125	23.9798	23.5791	24.1197	25.1236	23.4728	1.65078	1.6317
BRCA2	26.1706	26.3467	26.3759	25.6523	23.9856	25.6577	25.6379	22.6614	26.1364	24.4857	1.65071	1.16807
PARN	24.5394	24.4016	25.0015	24.6822	21.1403	24.017	24.0925	22.7735	24.6562	23.0058	1.65035	1.24162
RREB1	27.8134	26.5302	25.3453	24.6781	24.8252	25.7071	23.524	23.7463	26.0918	24.4506	1.64112	0.984835
DHTKD1	24.77	24.4795	24.1319	24.6308	21.6889	23.7065	23.1519	22.9445	24.5031	22.8729	1.63012	1.96556
EP400	27.5101	27.7817	26.9954	26.5773	26.0478	25.8367	24.9488	25.5152	27.2161	25.5871	1.62898	2.40162	+
KLF10	24.8942	25.0308	25.2599	24.2605	23.3078	22.553	22.4985	24.612	24.8613	23.2428	1.61851	1.62801
UBN2	25.9444	27.1409	27.5363	26.3786	22.3888	26.3365	25.9147	25.9114	26.75	25.1378	1.61221	0.811257
ZMIZ2	23.8963	24.3785	24.3981	24.4801	23.5828	21.6616	23.7825	21.6938	24.2882	22.6802	1.60808	1.44992
ATN1	26.3562	27.3744	26.8991	26.3742	24.5406	25.3279	25.4231	25.3018	26.751	25.1483	1.60265	2.63149	+
SLC25A12	25.0181	25.0204	24.8636	25.353	22.0201	25.2516	24.4324	22.174	25.0638	23.4695	1.59425	1.0049
CXorf56	26.0408	27.5876	27.3846	26.3345	22.3526	26.7265	26.148	25.7536	26.8369	25.2452	1.5917	0.738729
PHF12	24.6035	25.3143	25.1234	24.1059	23.437	23.6606	23.2101	22.5382	24.7868	23.2115	1.57532	2.3032
BCOR	28.3122	28.984	28.8994	28.1665	25.9546	27.5024	27.3633	27.2546	28.5905	27.0187	1.57179	2.04959
TAF4	26.5474	27.631	27.5568	26.6345	25.286	26.1175	25.3655	25.3222	27.0925	25.5228	1.56966	2.36766
ZBTB21	25.9675	26.7114	26.6085	25.9029	23.8238	25.0879	24.8935	25.1393	26.2976	24.7361	1.56146	2.23463
CRTC3	27.5195	28.4968	28.2099	27.3915	25.8183	27.4601	26.5713	25.5483	27.9044	26.3495	1.5549	1.66316
ZNF592	25.4698	27.127	26.6529	25.9095	22.868	25.6807	25.0776	25.3135	26.2898	24.7349	1.55487	1.10367
NCOA6	25.7201	26.1505	26.4645	25.654	23.7258	24.3809	24.8518	24.8718	25.9973	24.4576	1.53972	2.46428
KMT2A	25.363	25.1383	25.3133	24.7163	24.9039	22.9621	23.4978	23.015	25.1327	23.5947	1.538	1.74755
NDFIP1	24.0307	24.9873	24.4145	25.3838	22.8324	22.8719	22.1602	24.8071	24.7041	23.1679	1.53617	1.26388
CSTF2T	26.2867	26.6344	26.4288	25.7322	22.3746	25.9779	25.2735	25.3384	26.2705	24.7411	1.52944	0.942798
ARID5B	24.5585	24.6283	24.7169	24.149	22.5399	23.0112	23.847	22.5658	24.5132	22.991	1.52218	2.43848
TMED5	25.5421	25.3883	25.4279	25.9173	24.7886	25.9449	22.7903	22.6712	25.5689	24.0487	1.52017	0.965375
ZNF644	25.4727	26.056	26.337	24.1563	23.4405	23.562	24.3813	24.6238	25.5055	24.0019	1.50362	1.42152
PITX1	25.1777	25.5589	25.6898	24.9478	22.3296	24.8287	24.3599	23.8784	25.3435	23.8491	1.49437	1.40699
CREBBP	27.075	27.6666	27.5042	27.0009	25.366	26.4653	25.235	26.2179	27.3117	25.821	1.49063	2.2954
CBLL1	24.4872	25.5243	25.2927	24.9107	22.6628	24.8613	24.111	22.6386	25.0537	23.5684	1.48533	1.3263
OGFOD1	24.6346	24.632	25.0593	24.9375	22.2469	23.9032	22.9488	24.2521	24.8158	23.3377	1.47809	1.70453
LENG8	24.6152	24.1577	24.1963	23.7014	22.4748	21.8355	23.8005	22.656	24.1677	22.6917	1.47597	1.77436
EMSY	28.2039	28.5753	28.4134	27.6156	26.026	26.9971	26.9961	26.9108	28.2021	26.7325	1.46954	2.45558
ACSS2	24.5124	24.155	24.3891	24.0884	22.4748	23.8599	22.8906	22.0697	24.2862	22.8238	1.46246	1.99016
RBM42	23.8683	24.0451	23.9321	23.29	21.8042	22.1676	22.9992	22.32	23.7839	22.3227	1.46111	2.54222
PSMA3	26.044	26.1862	26.4118	26.4956	22.7645	25.0374	25.8201	25.6979	26.2844	24.83	1.4544	1.0511
ING3	24.3623	25.8423	25.154	24.3113	23.2322	24.4654	24.2531	21.9034	24.9175	23.4635	1.45397	1.09993
RFX1	25.2506	24.2807	24.6318	24.6447	22.0833	21.9874	24.4385	24.5219	24.7019	23.2578	1.44415	1.01398
ZNF318	27.698	28.2374	28.1087	27.2176	26.1504	26.2474	26.5856	26.531	27.8155	26.3786	1.43687	2.88764
RBM5	25.858	26.9306	26.5718	25.6642	23.6455	25.3982	25.2364	25.0307	26.2561	24.8277	1.42843	1.54022
RBM33	26.5776	27.5756	26.4612	25.9999	24.8357	25.7999	24.9916	25.2877	26.6536	25.2287	1.42487	1.954
BPTF	26.5621	26.7734	26.3479	25.7406	25.8633	24.3589	24.4781	25.0274	26.356	24.9319	1.42407	1.8827
FOXK1	27.0223	27.7769	27.5651	27.0857	24.9671	26.4006	26.2555	26.1586	27.3625	25.9454	1.41706	2.02328
LRIF1	25.8773	26.4568	26.5633	25.8119	23.2257	25.1696	25.4208	25.2621	26.1773	24.7695	1.4078	1.36093
RAVER2	26.4217	26.9867	26.8142	26.0717	23.8304	26.2642	25.605	24.9731	26.5736	25.1682	1.40543	1.3458
RAD1	24.2509	24.047	24.1818	24.2195	22.7413	23.0627	22.5667	22.763	24.1748	22.7834	1.39137	4.77333
CHTOP	25.4081	24.3711	24.0182	23.8138	24.2241	22.8958	22.7026	22.2236	24.4028	23.0115	1.39128	1.33428
RAVER1	28.2647	28.8096	28.421	27.9965	26.7581	27.7704	26.7437	26.6661	28.373	26.9846	1.38837	2.3578
WDR33	27.3844	28.1475	27.7889	27.6616	25.5575	26.9286	26.6705	26.3239	27.7456	26.3701	1.3755	2.1857
SUGP1	26.8495	28.0314	27.7319	27.0432	25.1902	26.7089	25.9953	26.2617	27.414	26.039	1.375	1.75323
PRR12	27.6097	28.1128	28.2119	27.5274	25.9547	26.2441	26.9106	26.8653	27.8654	26.4937	1.37178	2.47465
MAP2K1	25.7759	25.1447	25.5718	25.4989	22.4947	23.3196	25.4559	25.2999	25.4978	24.1425	1.35531	0.925001
CPSF4	24.7713	25.5636	25.3415	24.797	23.4956	24.6347	22.7107	24.2358	25.1183	23.7692	1.34914	1.55179
RAD18	24.7781	25.3096	25.3566	25.0161	22.3632	25.2071	22.4654	25.0566	25.1151	23.7731	1.34202	0.844153
DGCR14	26.7071	27.4177	27.3279	26.6536	25.3805	25.9342	25.7824	25.6645	27.0266	25.6904	1.3362	2.91662
ARID1B	24.638	25.5885	24.8965	24.6493	23.4459	24.3001	22.9905	23.7039	24.9431	23.6101	1.333	2.03616
NFIL3	26.4306	27.1607	27.542	26.4106	24.6755	26.0543	25.936	25.5631	26.886	25.5572	1.32874	1.71443
CLSPN	25.519	26.6371	27.0613	26.0496	24.1245	26.1421	26.0234	23.6742	26.3167	24.991	1.32569	0.936883
NUCKS1	25.0269	25.2585	25.6708	24.9814	22.1919	22.8468	25.2848	25.3132	25.2344	23.9092	1.32525	0.793544
SPDL1	24.2331	25.0669	26.1013	24.7335	23.8305	23.9086	24.3333	22.7709	25.0337	23.7108	1.32287	1.36935
SNRNP40	23.8638	24.4535	24.2257	23.9571	21.2343	24.0996	23.0924	22.8102	24.125	22.8091	1.31593	1.13235
SPEN	27.9669	28.3652	28.3004	27.9572	26.3593	26.5295	27.146	27.3086	28.1474	26.8358	1.31159	2.67189
YY1AP1	23.62	24.036	23.9349	23.5368	23.0236	23.0984	21.3271	22.4485	23.7819	22.4744	1.30752	1.65658
DHX58	24.3075	24.7711	24.6021	24.299	22.9186	24.1765	22.6572	23.0088	24.4949	23.1903	1.30465	1.97545
UNG	25.5104	25.2671	25.4764	25.2641	23.5536	22.7484	24.8057	25.241	25.3795	24.0872	1.29235	1.18108
ZNF629	26.9215	27.0333	24.7649	24.51	24.3582	25.9965	23.4985	24.2187	25.8074	24.518	1.28942	0.735147
PHC3	25.6479	26.5912	25.8441	25.5382	24.1966	24.5984	25.454	24.2276	25.9054	24.6191	1.28623	1.8456
KANSL1	24.3882	25.7576	25.768	24.6578	23.7712	23.8755	24.245	23.5369	25.1429	23.8572	1.28574	1.77879
KPNA6	27.9768	28.2615	28.2644	28.1329	26.0649	27.0409	27.0928	27.3002	28.1589	26.8747	1.28418	2.39736
NCOR2	29.8863	30.4114	30.4488	29.9549	28.4309	28.8969	29.035	29.228	30.1754	28.8977	1.27768	2.88913
SENP6	24.8008	25.6556	25.2753	24.1285	22.3371	24.3288	24.0053	24.0864	24.9651	23.6894	1.27567	1.19517
MTOR	24.6992	25.1719	24.0749	24.8082	24.3545	24.6279	21.8293	22.8495	24.6885	23.4153	1.27322	0.931494
TCF12	28.252	28.6808	28.5155	27.7459	26.8968	27.384	26.9515	26.8703	28.2986	27.0257	1.2729	2.76468
TMEM33	26.1555	26.4488	25.6831	26.7474	26.4241	26.5045	21.2327	25.7962	26.2587	24.9893	1.26935	0.44312
EWSR1	24.7016	24.8764	24.4036	24.2783	23.3925	23.5111	23.9609	22.3251	24.565	23.2974	1.26756	1.84078
NAB1	26.7799	27.4361	27.5048	26.6861	25.1043	26.1888	26.0847	25.9668	27.1017	25.8362	1.26557	2.07809
RPP38	24.5881	24.5489	24.5882	24.442	22.4788	24.8334	22.0085	23.818	24.5418	23.2847	1.2571	1.0055
NCOR1	29.5393	29.9747	29.9058	29.4183	28.1396	28.455	28.509	28.7502	29.7095	28.4634	1.24612	3.27931
BCAS2	24.7394	25.8727	25.4547	24.9888	23.4335	25.3064	24.6611	22.7022	25.2639	24.0258	1.23811	0.996124
KANSL3	24.1019	24.8291	24.7743	24.0012	23.3015	22.7544	24.2125	22.5119	24.4266	23.195	1.23157	1.52208
UCK2	24.7533	24.4722	24.8402	24.956	23.1974	23.7948	22.6698	24.4354	24.7554	23.5243	1.23109	1.68663
NFRKB	26.6101	27.1943	27.2321	26.4814	25.3332	25.967	25.7295	25.5778	26.8795	25.6519	1.22759	2.69888
TUBA4A	26.3795	26.6806	26.0727	26.4495	22.3674	25.8568	26.0747	26.3835	26.3955	25.1706	1.22497	0.61217
TFDP1	23.7163	24.5015	24.4661	23.7442	24.1302	24.204	21.4144	21.7983	24.107	22.8867	1.22031	0.779116
CHD8	27.3877	27.2707	27.0016	26.4283	26.1266	25.6508	25.6543	25.7865	27.0221	25.8046	1.21752	2.62998
NUP50	30.1322	30.9139	30.9119	30.2931	28.9665	29.6188	29.3153	29.4966	30.5628	29.3493	1.21348	2.55326
LEO1	24.2338	24.6419	24.4539	24.0939	22.7464	24.2984	22.7201	22.8244	24.3559	23.1473	1.20859	1.6197
COTL1	26.2169	26.3868	26.4305	26.6263	22.9882	25.4713	26.1588	26.2708	26.4151	25.2223	1.19286	0.76369
RBM12	27.2978	27.9291	27.6601	27.2806	26.2346	26.574	26.4347	26.1713	27.5419	26.3537	1.1882	3.21937
BBX	25.8754	26.1967	26.1569	25.5869	23.5427	25.1409	25.422	24.9686	25.954	24.7686	1.1854	1.43677
PSMA5	24.026	24.2585	23.6227	23.9943	23.5666	23.3162	22.3474	21.9304	23.9753	22.7902	1.18519	1.55598
AP1S1	25.0312	25.2107	24.9361	24.9658	22.9176	24.9807	24.6813	22.8356	25.036	23.8538	1.18214	1.07635
ZNF609	27.9681	28.4952	28.4132	27.5964	26.6481	26.9922	27.1722	26.9333	28.1183	26.9364	1.18182	2.61791
AKAP8	28.5751	29.3751	29.171	28.5591	27.3118	28.2041	27.6861	27.7549	28.9201	27.7392	1.18084	2.27502
SYNE2	26.1547	25.6599	26.8405	25.8735	25.5892	25.7943	24.6191	23.8033	26.1321	24.9515	1.18065	1.17733
SP2	23.8351	24.1896	24.0327	23.3374	22.8311	23.6264	21.2466	22.9683	23.8487	22.6681	1.18063	1.15205
HNRNPM	32.1642	32.7154	32.3354	31.9839	31.1688	31.4729	30.9408	30.9211	32.2997	31.1259	1.17382	2.94084
RAI1	27.7807	28.434	28.2346	27.6572	25.9483	26.9435	27.0984	27.4237	28.0266	26.8535	1.17316	1.72732
HJURP	24.6892	25.4446	25.7626	24.9941	22.7597	24.5253	24.6247	24.2938	25.2226	24.0509	1.17177	1.24967
CUX1	27.3284	28.2071	27.8174	27.2538	26.1078	26.6779	26.6756	26.4728	27.6517	26.4835	1.16817	2.37897
ATRIP	23.9154	24.4814	24.1584	23.6171	22.8715	22.7663	23.9003	21.9819	24.0431	22.88	1.16306	1.436
TLE3	25.6198	26.1154	26.1331	25.7551	23.5738	25.0469	25.0532	25.2994	25.9059	24.7433	1.16253	1.50763
SOX13	23.1756	23.8369	24.0945	23.4282	22.4214	22.2584	22.7151	22.4905	23.6338	22.4713	1.16245	2.67118
RECQL5	25.141	25.6626	24.7172	24.0561	24.6661	24.9213	22.1128	23.2325	24.8942	23.7332	1.16106	0.777438
PML	27.8223	28.3662	28.5167	27.7677	26.9915	27.3962	26.7297	26.7178	28.1183	26.9588	1.15944	2.47312
MKI67	30.3782	30.9324	30.471	29.9366	29.0715	28.9592	29.5016	29.5789	30.4296	29.2778	1.15178	2.38829
WAC	27.2547	28.0782	27.7263	27.1682	26.1925	26.7771	26.3031	26.3662	27.5568	26.4097	1.14709	2.444
ETFDH	24.7128	23.521	24.4878	24.3584	23.4953	21.7957	23.9849	23.2288	24.27	23.1262	1.14379	1.11114
GATAD2A	27.0733	27.9181	27.3708	26.9873	25.8942	26.5179	26.2662	26.0997	27.3374	26.1945	1.14286	2.43436
RBM14	31.0221	31.6682	31.3089	30.8619	29.7827	30.6253	29.9275	29.9799	31.2153	30.0788	1.13642	2.34707
CEBPB	27.7894	28.341	28.3574	27.8362	26.3283	27.3807	27.2454	26.8615	28.081	26.954	1.12702	2.14413
TRIM24	28.6304	28.7446	28.9993	28.6676	27.6774	27.4109	27.6391	27.8067	28.7605	27.6336	1.12691	4.14374
STXBP2	24.1053	23.5459	23.9561	24.3117	22.6756	23.6171	23.3498	21.7788	23.9797	22.8553	1.12442	1.36242
OVCA2	24.5995	23.9484	24.4358	24.8819	21.8523	23.9495	23.9344	23.6407	24.4664	23.3442	1.12219	1.0832
YLPM1	28.4155	29.1282	29.1525	28.553	27.1518	27.8926	27.7706	27.9654	28.8123	27.6951	1.11715	2.24025
XPNPEP1	26.1645	25.3967	25.7668	25.8662	24.709	24.9898	25.377	23.653	25.7985	24.6822	1.11634	1.49357
TRIM33	29.5608	29.7522	29.9414	29.5802	28.5459	28.451	28.7425	28.6483	29.7087	28.5969	1.11172	4.2898
COPZ1	27.1937	27.0106	26.919	26.769	26.4255	26.6987	23.5926	26.7365	26.9731	25.8633	1.10977	0.705125
SMARCC1	27.3903	28.4222	28.1219	27.58	26.2622	27.0492	26.8174	26.9611	27.8786	26.7725	1.10612	2.01019
SNW1	29.2036	30.1209	29.5931	29.204	28.0095	28.8923	28.4974	28.2981	29.5304	28.4243	1.10608	2.08464
RBM22	27.5517	28.4841	28.0556	27.7042	26.3392	27.3141	26.9886	26.7314	27.9489	26.8434	1.10554	2.03867
RBM41	24.1186	24.9089	24.7495	24.0023	22.1296	24.1301	24.0728	23.0251	24.4448	23.3394	1.10542	1.09225
ZNHIT6	24.7038	25.667	25.9914	25.0362	23.7682	23.9546	24.676	24.5849	25.3496	24.2459	1.10367	1.61097
NONO	32.1208	32.77	32.4468	31.8605	31.2253	31.5926	31.0239	30.9728	32.2995	31.2037	1.09587	2.39646
CWF19L2	23.925	24.725	24.7054	24.1999	21.4654	23.7616	23.814	24.1548	24.3888	23.299	1.08985	0.842975
TAF15	27.4415	28.2924	28.0032	27.5617	26.5421	27.526	25.9941	26.8774	27.8247	26.7349	1.08981	1.56139
MED26	25.1738	26.4552	26.0011	25.3329	24.5399	25.3754	23.9366	24.759	25.7407	24.6527	1.08799	1.38226
ZNF830	23.6934	24.4875	24.2946	23.4791	23.5136	22.4757	23.0899	22.5292	23.9887	22.9021	1.08657	1.70822
NSD1	25.1425	25.2228	25.3466	24.352	23.8888	24.4091	23.2126	24.2136	25.016	23.931	1.08494	1.69596
TCF20	29.477	30.0663	29.7909	29.2227	28.2062	28.5941	28.6539	28.7635	29.6392	28.5544	1.08478	2.5788
PCF11	26.9832	27.7044	27.2005	26.9007	25.9244	26.4813	25.8612	26.1851	27.1972	26.113	1.08419	2.49102
MCM3AP	26.6181	27.3376	26.4089	25.7963	25.7007	25.9731	24.9903	25.1771	26.5402	25.4603	1.07995	1.48462
TAF9	27.4513	28.1204	27.6492	27.2821	26.328	27.1209	26.6211	26.1281	27.6257	26.5495	1.07621	2.05783
TLK2	24.8252	25.6137	25.3516	24.8088	23.3729	24.4608	24.4354	24.0631	25.1498	24.083	1.06679	1.78846
IDE	26.8994	26.7633	26.8809	27.2891	24.9438	26.134	25.8783	26.6494	26.9582	25.9014	1.05681	1.51649
ABCD1	26.3711	27.0006	25.3116	26.6649	26.0099	27.6907	25.363	22.0783	26.337	25.2855	1.05158	0.370614
LIN54	27.4194	28.2013	27.9388	27.2812	26.0713	26.9234	26.9083	26.737	27.7102	26.66	1.05018	1.92225
TMEM30A	24.7477	24.6546	24.2835	25.1937	24.9819	25.3057	22.6805	21.7823	24.7199	23.6876	1.03228	0.542497
CLPB	23.8599	24.0425	24.3892	24.3087	22.9414	23.6286	21.9122	23.9969	24.1501	23.1198	1.03033	1.13848
NFATC2IP	24.2793	24.7121	24.4459	24.2754	22.1267	23.9131	23.8826	23.6799	24.4282	23.4006	1.02761	1.23538
GDA	24.0154	23.9975	24.0756	23.8008	21.6904	23.9808	23.021	23.0945	23.9723	22.9466	1.02568	1.12753
CBS	25.8691	25.3509	25.6184	25.7558	21.877	25.4124	25.5816	25.6217	25.6486	24.6232	1.02537	0.509652
NUP153	32.1981	32.7659	32.7528	32.2346	31.1455	31.5612	31.5306	31.6195	32.4879	31.4642	1.02365	2.76899
SLU7	27.4085	28.2762	28.1048	27.4537	26.2547	27.0453	27.0275	26.8274	27.8108	26.7887	1.0221	1.91155
CPA4	24.6265	23.8426	24.217	25.0255	23.679	21.9008	23.68	24.3636	24.4279	23.4059	1.02205	0.880833
RELA	24.3625	22.8574	24.014	24.1323	22.4496	23.1768	22.8516	22.8096	23.8415	22.8219	1.01964	1.49223
ATF7IP	25.7598	27.0841	26.863	25.9889	24.8211	25.8361	25.6211	25.35	26.4239	25.4071	1.01684	1.39084
C4orf27	25.2928	25.0353	24.889	24.6973	22.3813	24.123	24.7747	24.5714	24.9786	23.9626	1.01603	0.924994
VPS51	23.7906	23.5249	23.5621	23.7584	22.8257	23.6008	21.5227	22.6303	23.659	22.6449	1.0141	1.23567
MRPL16	25.4144	24.8825	25.5193	25.7492	26.4933	22.8485	23.3107	24.866	25.3913	24.3796	1.01172	0.557503
PRCC	27.2656	28.2449	28.0308	27.3343	26.1445	27.2578	26.7851	26.6473	27.7189	26.7087	1.01022	1.62211
SF1	28.7701	29.6586	29.4165	28.7695	27.644	28.747	28.18	28.0452	29.1537	28.154	0.99968	1.67875
RING1	24.858	25.7368	25.2413	24.9198	22.8171	24.9266	24.5524	24.5001	25.189	24.1991	0.98994	0.995325
CCAR2	29.7986	30.2958	30.2181	29.8041	29.0922	29.0985	28.9861	28.9813	30.0292	29.0395	0.989626	3.45857
SYNGR2	25.7629	25.9269	25.7066	26.2951	23.433	25.5285	25.2038	25.5707	25.9229	24.934	0.988886	0.966182
NUDT21	27.896	28.3407	28.6945	28.8716	28.2872	27.8235	27.7105	26.0315	28.4507	27.4632	0.98752	0.934747
PHF21A	27.0225	27.353	27.4795	26.8492	25.5916	26.579	26.4338	26.1851	27.176	26.1974	0.978677	2.01583
DNAJC7	24.1553	24.7492	24.5883	24.1173	23.4422	24.558	21.5355	24.1655	24.4025	23.4253	0.977238	0.686166
MRPL51	25.3972	24.7132	25.126	25.9673	21.5244	24.5119	25.7434	25.5258	25.3009	24.3264	0.974576	0.431338
IFIH1	23.7685	23.7839	23.7964	23.7441	22.134	23.5023	23.8177	21.7617	23.7732	22.8039	0.969289	0.987231
ATF2	23.9975	25.4855	24.9428	24.7679	23.0713	24.1868	23.9977	24.0643	24.7984	23.83	0.968387	1.28527
PRKACB	25.4927	25.5062	25.057	25.3238	24.8913	25.2077	24.9015	22.5068	25.3449	24.3768	0.968093	0.747232
FAM208A	27.4297	27.8895	27.6286	27.3222	26.7453	26.6309	26.5104	26.5257	27.5675	26.6031	0.96441	3.40226
ZNF106	26.9819	27.3382	27.342	26.8029	26.0167	26.2025	26.327	26.0774	27.1162	26.1559	0.960371	3.15006
KIF23	27.1319	27.5662	27.7621	27.2484	25.4228	26.5543	27.0509	26.8442	27.4272	26.4681	0.959094	1.30569
BTAF1	26.6777	27.0748	25.6683	25.994	26.0755	26.536	25.6554	23.3156	26.3537	25.3956	0.958101	0.572419
GGCT	24.2636	23.8434	24.4771	24.2266	22.7686	23.5179	22.7311	23.9944	24.2027	23.253	0.949691	1.53304
PPIL2	26.5865	27.4817	27.1823	26.47	25.7469	26.5486	26.106	25.5254	26.9301	25.9817	0.948434	1.55425
SUCLG2	24.1449	24.5098	24.8687	25.0089	22.54	23.1133	24.4505	24.6958	24.6331	23.6999	0.933159	0.842785
TFIP11	27.6128	27.8037	27.4264	26.8905	26.823	27.0388	26.7604	25.3908	27.4334	26.5033	0.930093	1.15062
RSRC2	27.5606	27.8094	27.3384	27.0067	26.4634	26.1272	26.2872	27.1178	27.4288	26.4989	0.929904	1.82041
ATF7	25.3995	26.1323	25.711	25.0746	22.5743	25.5029	25.3526	25.1734	25.5793	24.6508	0.928549	0.600191
SCAF8	25.1136	25.762	25.6252	25.0559	23.9942	24.7682	24.6618	24.4279	25.3892	24.463	0.926161	2.01733
HCFC1	31.0686	31.528	31.535	30.9824	30.2728	30.3783	30.4005	30.3635	31.2785	30.3538	0.924713	3.08078
VGLL4	24.872	25.7752	25.5025	24.2268	23.0241	24.6648	24.5527	24.4458	25.0941	24.1718	0.922286	0.90326
FIP1L1	28.0106	28.8856	28.6577	28.1803	27.1173	27.9101	27.5053	27.513	28.4336	27.5114	0.922132	1.91561
FAM208B	26.9276	27.3969	27.3119	26.4192	26.0995	25.9678	26.4766	25.8246	27.0139	26.0921	0.921795	1.89288
KLF4	25.299	25.7086	25.6302	25.0153	23.3693	25.0096	24.9232	24.6656	25.4133	24.492	0.921309	1.17161
PBRM1	25.2273	25.6098	25.5663	25.053	25.0575	24.5771	23.6406	24.4993	25.3641	24.4436	0.920469	1.53001
SDE2	24.6835	26.3864	25.7821	25.0461	24.2019	24.9583	24.3772	24.6807	25.4745	24.5545	0.919991	1.16327
PPP4C	24.1695	23.829	24.0961	24.4878	23.4731	23.8162	23.8332	21.7818	24.1456	23.2261	0.919538	0.92215
COG2	23.7471	23.5833	23.463	23.8664	21.5727	24.1009	22.7975	22.5202	23.6649	22.7478	0.917129	0.873578
PLD3	24.7328	24.1166	24.5968	24.9969	23.3637	24.3456	22.6104	24.4586	24.6108	23.6946	0.916224	0.992843
JUNB	29.9571	30.559	30.6112	30.062	29.0536	29.5299	29.4911	29.4626	30.2973	29.3843	0.913025	2.40328
ETV3	24.1518	24.8124	25.2359	24.8129	22.6497	23.4908	24.6322	24.5891	24.7533	23.8404	0.912823	0.873558
DNASE2	25.4528	24.8361	25.097	25.3135	24.0387	24.9241	23.2685	24.8193	25.1749	24.2626	0.912242	1.17386
RBM6	25.538	26.3743	25.9792	25.6986	24.2393	25.3091	25.2073	25.1859	25.8975	24.9854	0.912103	1.5868
ICE1	26.2254	26.5174	26.4554	25.7191	25.0552	25.1936	25.5381	25.483	26.2293	25.3175	0.911874	2.2652
YWHAH	26.9883	27.0968	27.3516	27.2449	24.3568	26.4941	27.0685	27.121	27.1704	26.2601	0.910297	0.669605
SMCR7L	24.8416	24.3703	25.0774	24.8158	24.9077	22.8908	24.7893	22.8875	24.7763	23.8688	0.90742	0.764764
PITPNA	25.5974	25.0083	25.1728	25.1946	21.9036	25.0959	25.3112	25.0389	25.2433	24.3374	0.905923	0.504234
CACUL1	25.0571	24.7516	25.4595	25.0733	24.7641	23.3655	24.2158	24.3877	25.0854	24.1833	0.902119	1.47162
HMCES	25.0221	25.6505	25.6475	24.9211	24.3243	24.7899	24.5685	23.9589	25.3103	24.4104	0.899882	1.83474
AFF4	25.4806	25.624	25.4076	24.8438	25.3584	25.3491	24.6958	22.3696	25.339	24.4432	0.895767	0.576713
IRF2BPL	23.0261	23.8143	23.6626	23.1325	23.3377	23.3076	22.0939	21.318	23.4089	22.5143	0.894613	0.847114
ZBTB33	24.4556	24.6862	24.7366	23.8843	23.5655	24.6605	23.4418	22.518	24.4407	23.5464	0.894221	0.951126
RSRC1	25.7593	25.2044	25.2754	25.3308	25.1138	22.058	25.0317	25.7905	25.3925	24.4985	0.894001	0.483638
POM121C	26.9498	27.3231	27.5393	26.7899	26.0469	26.1869	26.2388	26.5543	27.1506	26.2567	0.893817	2.3532
SIX4	23.7605	24.2686	24.0847	23.4472	22.5843	23.2773	22.8287	23.3102	23.8903	23.0001	0.890148	1.90001
MORC3	23.3712	23.1173	23.9582	23.5988	22.9673	22.6429	22.3817	22.4947	23.5114	22.6216	0.889753	2.17805
HSPA1B;HSPA1A	30.4796	31.2083	30.9275	30.5347	29.6985	30.1059	29.8006	29.9877	30.7875	29.8982	0.889377	2.41575
PRPF4	28.7959	29.2926	29.6107	29.0422	28.1392	28.8316	28.2828	27.9348	29.1853	28.2971	0.888233	1.85265
BRD9	23.4941	25.4254	25.7347	23.4917	23.8532	22.7469	23.8974	24.0962	24.5365	23.6484	0.888053	0.622773
SNRPC	26.1653	27.0031	26.7201	26.2943	22.6465	26.8812	26.4814	26.6228	26.5457	25.658	0.887715	0.37677
GATAD2B	29.4792	30.3495	30.0316	29.4972	28.4904	29.4506	28.9903	28.879	29.8394	28.9525	0.886828	1.64931
NDC1	25.0825	26.011	24.3923	25.2956	25.5748	25.7467	24.1255	21.7963	25.1953	24.3108	0.884512	0.399958
TOX4	27.506	28.0529	28.0053	27.4188	26.3321	27.0979	26.9773	27.0443	27.7457	26.8629	0.882867	1.96096
SYPL1	24.8443	24.9399	25.4463	26.0632	23.2109	25.3299	23.6912	25.5395	25.3234	24.4428	0.880582	0.653807
MRPS17	26.0143	25.4189	25.9986	26.4335	22.267	25.4616	26.3291	26.2871	25.9663	25.0862	0.880119	0.392416
PRPF3	31.4666	31.6633	31.4944	30.8722	30.227	30.5099	30.7299	30.5152	31.3741	30.4955	0.878611	2.32372
TUBB3	25.3017	24.9427	25.112	25.6049	23.2707	24.7161	24.5226	24.9393	25.2403	24.3622	0.87813	1.15248
ANXA3	25.0674	25.427	25.3164	25.8774	22.2969	25.3163	25.3877	25.1811	25.422	24.5455	0.876557	0.525562
MOGS	27.3039	27.4134	25.435	27.4342	27.254	28.3652	24.3602	24.1013	26.8966	26.0202	0.876431	0.318107
IGSF8	25.1509	25.4146	25.0687	25.6688	24.1051	26.0587	22.7055	24.9396	25.3258	24.4522	0.873522	0.568108
LEMD2	23.9584	24.4819	23.5443	24.0554	22.6674	24.6718	22.3397	22.8714	24.01	23.1376	0.872364	0.773333
YWHAG	24.9807	25.2721	25.3706	25.3456	22.7059	24.8612	24.9468	24.9765	25.2422	24.3726	0.869638	0.760534
RAB32	24.4536	24.8422	24.9909	25.2865	24.1536	24.8796	24.6457	22.4208	24.8933	24.0249	0.868368	0.729714
HSPA8	31.4126	32.1939	32.0154	31.7709	30.5838	31.2033	31.0106	31.1349	31.8482	30.9831	0.865066	2.12378
TAF6	25.7608	26.168	25.4619	25.4737	25.0912	24.7131	24.5398	25.0607	25.7161	24.8512	0.864907	2.17261
KIAA0196	24.6949	24.4635	23.9986	25.0258	22.614	24.0286	24.1493	23.9333	24.5457	23.6813	0.86442	1.07377
RBM4	24.6592	25.0731	24.6954	23.987	23.4909	24.1479	23.8307	23.4972	24.6037	23.7417	0.861981	1.69419
FOSL2	27.262	28.0339	27.9715	27.4103	26.3449	27.2279	26.8855	26.775	27.6694	26.8084	0.861084	1.74455
RERE	23.8927	24.2469	24.3427	23.6802	24.3683	23.2362	22.4376	22.6827	24.0406	23.1812	0.859457	0.963936
TYMP	24.9733	24.5972	24.9115	25.48	24.2389	22.9294	24.7715	24.6292	24.9905	24.1423	0.848235	0.945785
MED12	25.1524	25.5117	23.9834	24.6305	25.1141	24.4472	23.665	22.6747	24.8195	23.9753	0.844242	0.651559
C1orf52	26.5166	27.7744	27.815	27.1234	25.8811	26.8108	26.5508	26.615	27.3073	26.4644	0.842939	1.2082
NLE1	25.8153	24.8456	26.2407	26.5285	24.2356	24.1612	25.7164	25.9567	25.8575	25.0175	0.840024	0.673942
RBM27	28.1091	28.9871	28.6151	27.9812	27.269	27.9527	27.5786	27.5328	28.4231	27.5833	0.839844	1.66969
TBX1	24.0281	24.2009	24.7741	23.9884	22.4189	23.879	23.3278	24.0064	24.2479	23.408	0.839844	1.08133
XRCC1	25.0074	25.5377	25.5563	24.9715	24.7755	25.5373	24.5565	22.8446	25.2682	24.4285	0.839735	0.688346
CCDC94	24.6512	26.1155	25.8226	25.46	24.3752	25.1381	24.5337	24.6446	25.5123	24.6729	0.839463	1.24445
RFX5	25.2719	25.9577	25.5905	25.0487	24.1635	25.0534	24.8552	24.4402	25.4672	24.6281	0.839098	1.60739
POLR3F	26.2886	27.193	26.9456	26.2587	25.4798	26.1005	26.017	25.7358	26.6715	25.8333	0.83822	1.65011
RBM10	28.9413	29.8083	29.5233	29.0532	28.0461	28.8176	28.4975	28.6306	29.3315	28.498	0.833546	1.72663
GTF2F1	25.5478	27.4594	27.1114	26.4473	24.1052	26.7163	26.1696	26.243	26.6415	25.8085	0.832915	0.538397
ZMYM4	27.6429	28.0298	27.7875	27.4173	27.2459	27.0982	26.6602	26.5625	27.7194	26.8917	0.82769	2.12033
SETD1A	24.8222	25.1923	25.2422	24.8005	23.873	24.4539	24.3624	24.0702	25.0143	24.1899	0.824442	2.44643
CSTF2	29.9379	30.6022	30.3829	29.897	29.0934	29.763	29.268	29.4043	30.205	29.3822	0.822821	1.98957
TOPBP1	27.0374	27.5229	27.4762	26.8428	26.6377	26.4495	26.386	26.1186	27.2198	26.3979	0.821884	2.21951
BRD4	28.3681	28.9811	28.8836	28.4097	27.4785	28.0174	27.9133	27.958	28.6606	27.8418	0.818818	2.18885
PCMT1	24.3959	24.3874	24.9405	24.1345	22.9527	24.5121	24.2503	22.8776	24.4646	23.6482	0.816376	0.899999
HEXB	25.9567	24.7674	25.2371	25.6725	25.6899	21.742	25.1521	25.7979	25.4084	24.5955	0.812945	0.351046
MNAT1	24.7185	25.5497	25.453	24.7727	22.9579	25.1458	24.876	24.2641	25.1235	24.311	0.812538	0.746721
PMM2	24.896	24.9815	24.9299	24.8899	23.1105	24.3774	24.3289	24.6328	24.9243	24.1124	0.811924	1.26126
PHF23	23.5541	24.4615	24.5317	23.8086	23.2137	23.8712	23.5058	22.5217	24.089	23.2781	0.810916	1.13492
GMEB2	26.4659	27.1504	27.0178	26.5179	25.5028	26.3814	25.9535	26.0804	26.788	25.9795	0.80847	1.73692
HSPB1	25.9885	25.5708	26.3226	26.6792	25.9151	25.2154	25.3921	24.8124	26.1403	25.3338	0.806512	1.30401
HNRNPLL	24.3233	24.4863	24.9805	25.217	22.7674	23.9213	24.3825	24.7115	24.7518	23.9457	0.806151	0.85554
TRRAP	24.9863	25.8256	24.8414	25.3432	24.6474	25.571	24.6633	22.8904	25.2491	24.443	0.80607	0.639967
PAXIP1	23.4265	24.3079	23.929	23.2481	23.4804	23.2276	22.9237	22.069	23.7278	22.9252	0.802661	1.06729
ZNF687	27.684	28.1518	27.9407	27.4401	26.6299	27.2792	27.0721	27.0283	27.8041	27.0024	0.801727	2.09733
KDM3B	29.1216	29.4481	29.4584	28.9648	28.1735	28.5438	28.6085	28.4647	29.2482	28.4476	0.800604	2.67066
RMDN1	24.1303	24.2575	24.3893	24.6823	22.6979	23.7903	23.79	23.9802	24.3648	23.5646	0.800212	1.35408
GPKOW	27.5177	28.5526	28.3245	27.7825	26.6395	27.8344	27.2208	27.2859	28.0443	27.2451	0.799181	1.23815
TM9SF1	25.0225	24.5889	24.9509	25.3075	24.7788	25.3806	22.9495	23.5833	24.9675	24.173	0.794418	0.668475
ASNA1	26.5428	26.4392	26.8055	26.3538	24.9106	25.7843	26.1326	26.1389	26.5353	25.7416	0.793763	1.39089
USP28	23.6258	23.6898	23.3835	23.417	22.3911	23.2661	22.7656	22.5235	23.529	22.7366	0.792436	2.06014
ZNF207	26.7167	27.466	27.0617	26.626	25.5091	26.6085	26.2865	26.3101	26.9676	26.1786	0.789033	1.3952
ERLIN2	24.4729	23.921	24.5909	24.4315	24.169	24.1924	22.8218	23.0894	24.3541	23.5681	0.78592	1.05155
UBE4B	23.9497	23.6584	23.4841	23.6576	22.914	22.6781	23.5722	22.4425	23.6874	22.9017	0.785744	1.62043
HSPBP1	24.5437	23.8951	24.6922	24.7663	22.6138	23.6555	24.0833	24.4073	24.4744	23.69	0.784389	0.908449
SF3B2	31.1449	32.0741	31.7846	31.313	30.2111	31.238	30.8696	30.8604	31.5791	30.7948	0.784377	1.3897
SNRNP48	23.6642	24.3789	24.1604	23.2523	23.336	22.4347	23.3851	23.178	23.8639	23.0835	0.780462	1.22906
GTF3C4	27.1718	27.5153	27.1193	26.893	25.6027	26.975	26.6144	26.3898	27.1748	26.3955	0.779345	1.305
APOA1BP	27.7212	26.9899	27.4662	27.4417	26.3359	26.3763	26.9469	26.8469	27.4048	26.6265	0.77826	1.91995
LY6K	25.5661	25.8742	25.6034	25.8067	26.3058	25.9338	23.1205	24.3807	25.7126	24.9352	0.777409	0.477522
PSMB7	23.9332	24.1151	24.0234	23.9986	23.8336	22.5847	22.9719	23.574	24.0176	23.241	0.776563	1.45711
S100A10	28.2502	27.4242	27.484	28.2159	26.3492	27.4107	27.4153	27.0982	27.8436	27.0683	0.775241	1.21322
ITPR1	26.8522	27.2502	25.786	27.7218	27.0557	27.8156	25.2636	24.39	26.9025	26.1312	0.771308	0.377036
HIBCH	24.7861	24.2713	25.0812	24.8497	21.8863	24.2917	24.7911	24.9548	24.7471	23.981	0.766103	0.473752
ITPR3	25.2788	26.1668	23.9563	26.4376	25.8193	26.9421	24.0096	22.0081	25.4599	24.6948	0.765112	0.257677
PLGRKT	24.1279	24.3656	23.9371	24.3635	22.5615	24.5692	23.7933	22.8134	24.1986	23.4344	0.764197	0.80187
INTS12	26.5989	27.3669	26.9327	26.4042	26.1246	26.3322	25.9417	25.8476	26.8257	26.0615	0.764164	1.74789
SRSF11	30.4074	30.0803	30.682	30.364	29.6908	28.5227	29.4953	30.7902	30.3834	29.6248	0.758665	0.780453
RCC2	27.2026	27.1614	27.7848	27.6988	24.8533	27.2043	27.3399	27.4198	27.4619	26.7043	0.757589	0.5512
CDCA2	27.6148	27.9064	27.806	27.1044	26.3659	26.7416	27.1706	27.1263	27.6079	26.8511	0.756773	1.57341
CCNL1	23.8006	23.4661	23.5129	22.9865	23.1431	22.1078	23.2497	22.2388	23.4416	22.6849	0.75668	1.16218
THAP4	23.046	23.2368	23.3795	22.6228	22.0757	22.5409	22.6445	22.0051	23.0713	22.3165	0.754736	1.77169
PCK2	26.6494	24.9887	26.507	26.4478	25.6927	24.0939	26.1502	25.6424	26.1482	25.3948	0.75343	0.599801
BRAT1	23.4063	23.6254	23.6161	24.1526	23.2127	23.1212	22.7373	22.7182	23.7001	22.9473	0.752744	1.98793
RNF20	26.8508	27.8076	27.4297	26.7742	26.6067	26.615	26.4125	26.2343	27.2156	26.4671	0.748456	1.53965
MARCHF5	25.1792	25.4478	25.1622	26.0796	24.9925	25.719	24.8202	23.3446	25.4672	24.7191	0.748095	0.66407
PFAS	28.0082	28.1191	28.3168	28.4348	26.0601	27.8231	27.9037	28.1004	28.2197	27.4718	0.747882	0.761741
WDR82	25.026	24.2176	25.0268	24.8878	23.1837	24.2145	24.8168	23.9809	24.7895	24.049	0.740583	0.975224
TNPO2	25.8615	25.719	25.3192	25.5349	23.0119	25.5975	25.5796	25.2883	25.6087	24.8693	0.739336	0.54074
LRRC42	24.5767	25.0098	25.4833	25.1164	23.8305	24.1605	24.8201	24.4183	25.0466	24.3073	0.739207	1.41314
HNRNPF	31.014	31.8274	31.4754	31.0307	30.7115	31.044	30.3861	30.2586	31.3369	30.6	0.736813	1.50752
KDELC2	24.3929	23.5465	24.0696	24.2725	23.2733	22.7975	23.3346	23.9544	24.0704	23.3399	0.73045	1.28369
NIPSNAP1	27.1916	26.8294	28.0399	28.4998	27.9086	26.0734	26.9426	26.717	27.6402	26.9104	0.729778	0.648004
ARHGDIA	28.4065	28.3631	28.6896	28.4919	27.0905	27.8393	28.2174	27.8876	28.4878	27.7587	0.729043	1.58034
SEC13	28.0378	28.0881	28.1918	28.1164	26.3431	27.5493	27.8503	27.7824	28.1085	27.3813	0.727261	1.06872
MON2	24.1801	24.5464	24.3211	24.564	24.3447	24.1986	24.532	21.644	24.4029	23.6798	0.723089	0.476367
SEC62	25.3065	25.8445	25.0794	25.9183	25.7933	25.5376	22.8422	25.0868	25.5372	24.815	0.722169	0.462755
LPL	24.3805	24.5827	24.3954	24.4633	24.5385	24.2721	24.2203	21.9023	24.4555	23.7333	0.722146	0.544351
PRPF40A	29.4325	29.9875	29.8017	29.3991	28.8403	28.8872	28.9157	29.0894	29.6552	28.9332	0.722054	2.48057
RPRD2	30.4219	30.8716	30.9797	30.4746	29.5889	29.9971	30.115	30.1605	30.687	29.9654	0.721588	2.03485
RPA1	29.5067	29.5943	29.731	29.3254	28.6979	28.8555	28.8621	28.8574	29.5393	28.8182	0.721134	3.59201
FAH	24.1512	23.9314	24.2351	24.1284	21.7994	23.4454	24.1144	24.2116	24.1115	23.3927	0.718834	0.606096
DIDO1	30.1842	30.1639	30.2486	29.774	29.5098	28.7986	29.6367	29.5593	30.0927	29.3761	0.716609	1.7446
NANS	23.8366	24.5563	24.3983	24.1017	23.2065	22.5408	24.3653	23.9162	24.2233	23.5072	0.716052	0.829563
ZNF148	28.7785	28.979	28.2619	27.7174	27.7826	28.166	27.5931	27.3348	28.4342	27.7191	0.715062	1.12498
RBMX;RBMXL1	24.8817	25.3565	24.8864	24.9634	22.4644	24.8628	25.0852	24.8229	25.022	24.3088	0.713149	0.523927
ZCCHC8	26.5323	27.4494	27.0801	26.6164	25.6768	26.5544	26.1197	26.4748	26.9196	26.2064	0.713123	1.29386
ZC3H11A	29.62	30.1112	29.9975	29.4909	28.8313	29.2153	29.1488	29.1733	29.8049	29.0922	0.712762	2.21319
CALU	23.5369	23.4628	23.0247	23.0566	22.1011	23.4096	22.7809	21.9424	23.2702	22.5585	0.711753	1.01226
MRPL13	25.6085	25.1114	26.6139	26.7657	27.035	22.6362	26.125	25.4564	26.0249	25.3131	0.711738	0.28809
GPATCH11	23.9515	25.1009	25.1317	24.2819	23.8458	24.2428	23.599	23.9425	24.6165	23.9075	0.708967	1.14354
ACBD3	26.4417	26.4821	26.32	26.7344	24.9962	25.9884	26.069	26.0912	26.4946	25.7862	0.708334	1.35923
NDUFV1	24.7934	24.4671	25.1368	25.2333	23.2696	24.4482	24.5828	24.5039	24.9077	24.2011	0.706564	1.02073
PQBP1	25.688	26.4489	26.7425	26.009	25.1427	25.8109	25.6465	25.4628	26.2221	25.5157	0.706391	1.37958
WDR12	23.597	23.7974	23.8871	23.9283	23.4761	22.372	23.4175	23.1229	23.8024	23.0971	0.705295	1.43095
PPA2	25.7642	25.7148	25.6718	25.9302	24.279	25.0844	25.534	25.3704	25.7702	25.0669	0.703314	1.31706
FLYWCH2	27.7293	28.4921	28.0609	27.4896	27.1375	27.7356	27.2099	26.8771	27.943	27.24	0.702951	1.32719
GNB4	25.2297	25.1359	25.2291	25.7188	24.0067	25.66	24.5953	24.2428	25.3284	24.6262	0.702194	0.918782
ABCB10	23.8986	24.2216	24.0903	24.6044	23.3894	24.7044	22.6296	23.284	24.2037	23.5018	0.701912	0.750842
TRA2A	28.8248	27.5977	27.7452	26.6745	28.0664	25.4727	26.9242	27.5723	27.7105	27.0089	0.701621	0.43862
SETD2	27.0569	27.3091	27.389	26.9134	26.2452	26.6134	26.436	26.5719	27.1671	26.4666	0.70048	2.64334
ASUN	27.7664	28.489	28.4153	27.8687	27.2936	27.5465	27.5505	27.3533	28.1348	27.436	0.69886	1.92229
FIGNL1	25.2562	25.3079	25.2032	24.6083	24.2241	24.4891	24.4011	24.4661	25.0939	24.3951	0.698784	2.15621
HSP90AA1	31.8371	31.5	32.2804	32.2755	30.2946	31.0178	31.7974	31.9986	31.9733	31.2771	0.696167	0.798147
ZNF638	29.8071	29.94	29.8824	29.4119	28.9584	28.5906	29.3169	29.3919	29.7604	29.0644	0.695914	1.71513
BRIP1	24.8388	24.9028	24.4983	24.3834	22.3715	24.6204	24.5264	24.3355	24.6558	23.9634	0.692396	0.595278
CADM1	23.8055	24.1007	23.8197	24.0288	22.5995	24.5958	22.7001	23.0918	23.9387	23.2468	0.691889	0.721801
QRICH1	26.5045	26.949	27.1342	26.6508	26.0135	26.4054	26.2248	25.837	26.8096	26.1202	0.68946	1.97314
YWHAE	29.6191	29.5488	29.8706	29.7481	28.2557	28.9058	29.5082	29.368	29.6967	29.0094	0.687255	1.24998
CDK13	28.2449	28.5388	28.8016	28.1409	27.5272	27.6628	27.8816	27.9186	28.4315	27.7475	0.683999	2.09357
ADK	26.2892	25.4906	25.9647	26.0384	24.3531	25.1458	25.7476	25.8008	25.9457	25.2618	0.683919	0.924139
GALNT1	23.8745	24.3242	23.5447	24.8911	22.177	25.173	23.3059	23.2526	24.1586	23.4771	0.681494	0.444099
ICE2	24.3305	25.188	24.3257	23.3406	23.4794	24.3022	23.926	22.7618	24.2962	23.6173	0.678878	0.647557
MCCC2	27.3174	27.1195	27.4143	27.5936	26.0163	26.5265	26.8735	27.3176	27.3612	26.6835	0.677703	1.22509
JMJD6	26.9156	25.2528	25.7441	25.8621	26.2028	24.242	25.2685	25.3505	25.9436	25.266	0.677689	0.601752
SMEK2	24.0969	24.5759	24.2273	23.7803	23.0463	23.6343	23.83	23.46	24.1701	23.4927	0.67744	1.55754
FTH1	24.3573	23.6084	23.9505	24.223	22.9679	23.1516	23.4886	23.8352	24.0348	23.3608	0.673983	1.4282
CFDP1	26.4978	27.5362	27.3506	26.432	25.8851	26.8124	26.3738	26.0508	26.9542	26.2805	0.673667	0.985926
DDX42	30.4738	31.1026	31.0559	30.6593	29.867	30.303	30.2915	30.1358	30.8229	30.1493	0.673592	1.97918
RAB20	23.9427	24.2584	23.7472	24.263	21.9649	24.6034	23.3173	23.6333	24.0528	23.3797	0.673114	0.561575
PHF3	28.2926	28.7037	28.2579	27.6576	27.4661	27.5172	27.7367	27.5006	28.2279	27.5552	0.672787	1.62191
CHAMP1	30.1414	30.745	30.6106	30.0822	29.5378	29.8695	29.772	29.7284	30.3948	29.7269	0.667897	2.00036
KNTC1	25.5859	24.6849	24.3907	25.141	24.4423	24.6769	24.6358	23.3835	24.9506	24.2846	0.665977	0.828113
CSNK1E	23.4538	23.483	22.9851	23.2011	22.5734	22.4409	22.6468	22.8133	23.2807	22.6186	0.662165	2.48409
SNTB2	24.3793	24.1208	24.3332	24.252	24.1069	24.1466	22.8548	23.343	24.2713	23.6128	0.658521	1.07604
NELFA	27.1065	27.2851	27.1188	26.7301	26.4112	26.2458	26.3875	26.5626	27.0601	26.4018	0.658368	2.5721
RAP1GDS1	25.1548	24.8322	25.0394	25.2589	23.486	24.4668	24.954	24.7519	25.0713	24.4147	0.656667	1.00017
MED1	27.7291	28.5239	28.2097	27.8445	27.1561	27.6481	27.5317	27.3457	28.0768	27.4204	0.656394	1.68488
POFUT1	26.5875	26.7898	26.1201	26.5497	25.1814	26.1618	25.8658	26.2173	26.5118	25.8566	0.655217	1.25558
CCAR1	28.0486	28.2312	28.3169	28.1364	27.1487	27.628	27.6464	27.696	28.1833	27.5298	0.653502	2.45749
PGS1	22.7218	22.6163	22.6054	22.1588	23.1564	20.2251	22.3999	21.7071	22.5256	21.8721	0.653457	0.463557
ELP2	24.4006	23.8505	24.7911	24.642	21.8797	24.0137	24.4091	24.7766	24.4211	23.7698	0.651294	0.424984
ADH5	27.5129	27.3879	28.1179	28.1375	26.3171	26.8289	27.7694	27.6364	27.789	27.138	0.651068	0.819923
FNDC3B	24.5352	25.5047	24.2933	25.1861	24.5627	25.6446	24.2902	22.4216	24.8798	24.2298	0.650026	0.392154
BEND3	24.3536	24.7345	24.2115	23.5923	22.532	24.2764	23.6302	23.8601	24.223	23.5747	0.648292	0.715512
PAFAH1B3	25.7553	24.4761	25.0993	25.8612	24.9359	24.332	24.6046	24.7374	25.298	24.6525	0.645489	0.954368
SDR39U1	24.7605	23.2981	24.3714	24.6447	23.248	22.9483	24.2665	24.0316	24.2687	23.6236	0.645067	0.681314
COPE	25.0913	25.5347	25.8528	25.5954	24.2376	24.9804	25.2575	25.0195	25.5186	24.8737	0.644807	1.25815
CRNKL1	25.3168	25.7931	25.2333	25.1956	25.0592	24.9754	25.0354	23.8922	25.3847	24.7405	0.644175	1.05988
ECEL1	25.096	24.9189	24.3977	25.3772	25.0955	25.631	22.7411	23.7542	24.9475	24.3055	0.64202	0.414257
SMARCC2	26.9331	27.3056	27.1227	26.6513	26.0392	26.7183	26.3935	26.3086	27.0032	26.3649	0.638284	1.74538
POGZ	27.5385	28.1166	27.6675	27.0741	27.1243	27.1054	26.8617	26.7556	27.5992	26.9617	0.637434	1.46955
EED	25.1855	24.9232	24.8946	24.8292	22.7248	24.8691	24.7815	24.9114	24.9581	24.3217	0.636443	0.549561
XPO6	23.24	23.524	23.4663	23.5943	22.9813	23.6779	22.6555	21.9652	23.4562	22.82	0.636194	0.882279
TUBB6	27.9171	27.1906	27.2507	27.5474	26.5649	26.8138	26.7273	27.2644	27.4764	26.8426	0.633825	1.52475
TTC17	22.6624	23.1896	23.0663	23.127	21.551	22.2011	22.8337	22.9248	23.0113	22.3776	0.633662	0.950231
OGT	26.2468	25.5813	25.9331	26.363	25.002	25.0825	25.5761	25.9304	26.031	25.3978	0.63327	1.19165
DSN1	24.3499	25.1842	25.4607	24.4338	24.3043	24.8419	24.572	23.1786	24.8571	24.2242	0.632931	0.666226
NELFE	28.5622	28.966	28.7086	28.3016	28.5433	27.8244	28.123	27.5166	28.6346	28.0018	0.632763	1.29768
TAF7	24.96	25.4658	25.7728	25.1009	22.4204	25.4589	25.6612	25.2346	25.3249	24.6938	0.631121	0.345033
KPNA1	26.5408	26.4635	26.4642	26.5567	25.7101	25.8212	26.0207	25.9561	26.5063	25.877	0.629289	3.84902
PAF1	28.0362	29.0898	28.7921	28.2135	27.4188	28.2345	27.9984	27.969	28.5329	27.9052	0.62772	1.08751
GCDH	23.6735	24.0804	24.8616	24.9715	23.0513	23.7966	24.026	24.2096	24.3967	23.7709	0.625874	0.766748
MASTL	28.1465	28.4149	28.3494	27.8364	27.4637	27.7989	27.5798	27.4029	28.1868	27.5613	0.62546	2.1447
GLS	24.9092	24.8365	25.0595	25.3865	23.0894	24.4507	25.12	25.0301	25.048	24.4226	0.625385	0.612716
GFM1	23.6131	23.7563	23.7442	24.1901	22.0268	23.541	22.9533	24.2859	23.8259	23.2017	0.624189	0.597213
STX4	25.6384	26.2164	25.9312	27.1289	26.5796	26.4459	26.2785	23.1156	26.2287	25.6049	0.623837	0.291863
TCEB1	25.28	25.6853	25.2511	23.9288	23.1527	25.3027	24.8299	24.3649	25.0363	24.4125	0.623753	0.471013
SBNO1	27.1505	27.4259	26.8385	26.5272	26.4449	26.3821	26.4729	26.1478	26.9855	26.3619	0.623613	1.61997
SLC4A1AP	27.4639	28.5862	28.2709	27.807	27.0522	27.7285	27.4215	27.4532	28.032	27.4138	0.61815	1.13948
ZNF281	29.9937	30.2387	30.0583	29.3303	29.0154	29.3412	29.5351	29.2627	29.9052	29.2886	0.616623	1.46665
DHX38	28.2656	28.6448	28.1712	27.593	27.5012	27.9616	27.585	27.1757	28.1686	27.5559	0.612752	1.19137
EHMT2	23.175	23.5755	23.991	23.5962	22.9133	23.1281	23.1882	22.6573	23.5844	22.9717	0.612697	1.60913
CHERP	29.7684	30.292	30.2381	29.8246	28.9813	29.6814	29.5386	29.4772	30.0308	29.4196	0.611141	1.61503
CPD	24.2278	24.5964	23.719	25.0485	23.2926	25.6339	22.6693	23.5693	24.3979	23.7913	0.606642	0.376378
GPATCH1	27.1024	27.5637	27.7072	27.1533	26.3367	26.6678	27.1655	26.9302	27.3817	26.775	0.606615	1.39528
SMARCB1	25.2586	25.2714	25.5745	25.329	24.6629	24.7289	25.1924	24.4336	25.3584	24.7545	0.603924	1.86247
INTS3	27.9428	28.7136	27.9328	28.2458	26.6709	28.1409	28.0804	27.5431	28.2088	27.6088	0.599952	0.765506
YWHAB	29.0537	29.1948	29.1238	29.215	27.897	28.6132	28.8833	28.8051	29.1468	28.5497	0.597175	1.40333
DNAJB1	24.676	25.5794	25.0116	24.4268	24.7503	24.132	24.3903	24.0453	24.9234	24.3295	0.593955	1.04099
CCNT1	28.7936	29.159	28.9164	28.3664	28.337	28.3289	28.1549	28.0393	28.8088	28.215	0.593832	1.77589
C9orf78	24.0771	26.24	26.302	25.6827	24.5142	25.3437	24.7302	25.3395	25.5755	24.9819	0.593542	0.481218
MATR3	29.0366	29.5637	29.402	29.0335	28.352	28.8383	28.602	28.8812	29.2589	28.6684	0.590558	1.76665
FKBP10	25.4066	24.7571	25.0454	25.4922	23.8025	24.7739	24.8667	24.9067	25.1753	24.5875	0.587884	0.960489
SMARCD3	27.1475	26.9466	26.4957	25.9723	26.3273	25.9919	26.097	25.7951	26.6405	26.0528	0.587704	1.07735
ADPGK	26.0493	25.9532	25.2057	26.1186	25.298	25.7882	24.9506	24.9465	25.8317	25.2458	0.585901	1.046
MED15	28.1704	28.962	28.6836	27.9473	27.7864	29.4161	27.16	27.0599	28.4408	27.8556	0.585226	0.442513
HTATSF1	28.8574	29.5407	29.2079	28.6864	28.1387	28.825	28.4277	28.5621	29.0731	28.4883	0.584769	1.30924
FAM192A	28.4167	29.1705	29.1588	28.2716	27.8294	28.29	28.2542	28.3145	28.7544	28.172	0.582371	1.15325
BAZ2B	27.5204	26.4006	25.9973	25.5823	27.0555	24.5159	26.5039	25.0972	26.3751	25.7931	0.582036	0.344503
CDC5L	28.7558	29.3646	29.3001	28.8234	28.2707	28.5806	28.5418	28.5255	29.0609	28.4796	0.581303	1.81824
AP2S1	25.7034	25.9563	25.922	26.0547	25.1366	25.7178	25.601	24.8601	25.9091	25.3289	0.580221	1.45774
SPAG7	26.0671	26.9629	26.7268	26.0293	25.5012	26.0061	26.1236	25.8362	26.4465	25.8668	0.579727	1.11645
MIA3	26.4255	25.7663	25.6139	26.1918	25.3315	26.9674	23.7328	25.6526	25.9994	25.4211	0.578298	0.362001
CTNNBL1	25.8034	25.553	25.601	25.7313	24.8897	25.0229	25.1581	25.3067	25.6722	25.0943	0.577869	2.78926
CHD1L	24.5355	24.6559	23.8728	22.9016	23.7336	23.4507	23.4846	22.9859	23.9914	23.4137	0.577754	0.64058
SAP30BP	26.6316	27.0188	26.6734	25.9781	25.6198	26.1714	26.1334	26.0665	26.5755	25.9978	0.577703	1.20928
SUPT6H	25.7139	26.5192	26.565	26.4519	25.0121	26.0586	25.708	26.1718	26.3125	25.7376	0.574869	0.880464
RNF169	25.4774	26.6377	26.7285	25.9755	24.8273	26.1827	26.0372	25.4785	26.2048	25.6314	0.573344	0.643289
FKBP5	26.3839	26.2648	26.2087	25.8861	25.4807	25.7297	25.6006	25.6431	26.1859	25.6135	0.572342	2.53913
YWHAZ	31.5653	31.4241	31.5456	31.6717	30.3819	30.9591	31.228	31.3495	31.5517	30.9796	0.572064	1.38276
ASCC2	23.9289	23.8493	23.5695	23.8797	23.0584	23.7397	23.6154	22.5356	23.8068	23.2373	0.569561	1.01907
FUS	29.0661	30.3961	29.6896	29.29	28.9155	29.5314	28.9272	28.7894	29.6104	29.0409	0.569557	0.850714
FUBP1	29.0916	30.1116	29.6842	29.2838	28.4552	29.4695	28.9678	29.001	29.5428	28.9734	0.569384	0.947354
MBD3	25.116	26.049	25.6554	25.1678	24.7489	25.2936	24.8591	24.8121	25.497	24.9284	0.568619	1.18336
TRIM28	31.0751	31.252	31.4745	31.3355	30.4319	30.7055	30.7584	30.9679	31.2843	30.7159	0.568388	2.20086
ZMAT2	26.6017	27.2409	27.0843	26.4442	26.1396	26.6123	26.3522	25.9937	26.8428	26.2744	0.568328	1.29699
CDC40	24.0784	24.8601	25.1051	25.1368	23.6932	24.2614	24.3756	24.5785	24.7951	24.2272	0.567904	0.92858
CLPP	24.8738	24.8725	24.8257	25.0332	24.6517	24.7394	24.4611	23.4866	24.9013	24.3347	0.566584	0.997729
MAU2	24.1335	24.0162	23.6608	23.4348	22.6215	22.9755	23.8661	23.521	23.8113	23.246	0.565309	0.891707
HNRNPH1	28.0613	28.3884	28.058	28.0041	27.6559	27.869	27.4228	27.3035	28.1279	27.5628	0.565132	1.98999
BAK1	23.3159	23.8619	23.4467	24.1258	22.6747	23.5146	22.7689	23.5335	23.6876	23.1229	0.564678	0.970246
SF3A1	29.4161	30.1998	30.1306	29.6723	28.9468	29.4345	29.4003	29.3851	29.8547	29.2917	0.563011	1.36702
ST13;ST13P5	24.0851	24.5853	24.1828	24.0789	23.7475	24.8076	24.5845	21.5406	24.233	23.67	0.562962	0.315028
PDCD6	28.825	27.7163	28.5858	28.79	27.8093	27.5163	28.1123	28.2378	28.4793	27.9189	0.560378	0.933086
RIF1	26.9939	27.5646	26.6527	26.1141	26.335	26.8137	26.1232	25.8158	26.8313	26.2719	0.559384	0.742832
SERPINB6	29.7455	29.1999	29.8303	29.9618	28.8855	29.0012	29.3413	29.2745	29.6844	29.1257	0.558737	1.50517
ZRANB2	30.2022	29.7882	29.9048	29.2949	29.3985	29.3302	29.0057	29.2251	29.7975	29.2399	0.55767	1.44206
RNF113A	27.5192	28.4162	28.0378	27.6311	27.2364	27.7123	27.133	27.2937	27.9011	27.3439	0.557205	1.22102
RAB1A	29.5057	29.7304	29.6576	29.7979	29.0356	29.6684	28.914	28.8493	29.6729	29.1168	0.556068	1.51089
UBE2T	25.0027	26.1825	26.3134	25.0423	24.6112	25.4081	25.4352	24.8633	25.6352	25.0794	0.555789	0.650806
CACTIN	23.527	24.0455	24.2199	23.781	23.8248	23.6767	21.5578	24.291	23.8933	23.3376	0.555758	0.388294
DBT	25.5333	25.2501	25.547	26.0936	25.2345	25.1458	24.8467	24.9748	25.606	25.0504	0.555562	1.52184
DARS2	26.6757	26.087	26.6224	26.8582	26.0974	25.3311	26.3022	26.2919	26.5608	26.0057	0.555148	1.00978
DHODH	25.0698	25.0699	25.8804	26.2545	25.843	25.1457	25.3723	23.7011	25.5687	25.0155	0.553152	0.452403
PIEZO1	24.4207	24.5234	24.1369	25.597	24.472	25.1531	22.8232	24.019	24.6695	24.1168	0.552657	0.418541
TRAF2	25.4518	25.6496	25.6031	25.7322	24.4796	25.523	25.2954	24.9299	25.6092	25.057	0.552205	1.24097
PAXBP1	24.9146	25.2723	24.4765	24.5912	24.42	24.7644	24.1603	23.7185	24.8137	24.2658	0.547855	0.99219
RTF1	27.8738	28.3989	28.5807	27.8078	26.9785	28.0767	27.7694	27.6526	28.1653	27.6193	0.546011	0.924134
LYPLA2	28.0226	28.4271	27.9903	27.5808	27.1782	28.5194	27.1599	26.9803	28.0052	27.4595	0.545743	0.663087
TARDBP	27.5681	28.9469	28.1334	27.6889	27.5709	27.8432	27.4134	27.3318	28.0843	27.5398	0.544529	0.818327
RBM23	23.7167	25.1227	25.3651	22.3614	23.4977	23.6664	23.812	23.4124	24.1415	23.5971	0.544365	0.330514
DUT	23.212	23.834	23.9294	23.5774	23.3802	23.7175	22.8385	22.4402	23.6382	23.0941	0.544104	0.836516
CPSF6	28.0576	28.6265	28.2228	27.9192	27.8255	27.9023	27.5268	27.4023	28.2065	27.6642	0.542327	1.50392
CAPN2	28.5053	28.3413	28.6975	28.7761	27.85	27.8881	28.1311	28.2851	28.5801	28.0386	0.541485	2.05246
HEXIM1	27.0915	27.9342	27.905	27.2576	26.1996	27.5209	27.1758	27.1269	27.5471	27.0058	0.541301	0.744508
MTA2	29.2542	29.3472	29.2409	28.9506	28.5349	28.6066	28.7587	28.7276	29.1982	28.657	0.541282	2.77252
HLTF	26.2576	25.0704	24.5633	24.2924	25.2019	24.6559	24.0623	24.0988	25.0459	24.5047	0.541199	0.48057
CCNH	23.8487	23.7228	24.2725	23.9314	22.7803	23.6119	23.9316	23.2881	23.9438	23.4029	0.540889	1.02576
BRD7	26.7608	27.4935	27.1293	26.4611	25.6311	26.8141	26.682	26.5586	26.9612	26.4215	0.539693	0.76022
ZC3H4	28.8823	29.553	29.4551	29.0616	28.4457	28.8239	28.7039	28.8222	29.238	28.6989	0.539075	1.59521
POU2F1	23.9553	24.1524	23.7119	23.4472	23.3423	23.9287	23.5731	22.2677	23.8167	23.2779	0.538743	0.667077
STAG1	23.7378	23.2863	23.4437	23.3633	23.769	21.6222	23.715	22.5706	23.4578	22.9192	0.538548	0.465439
ERAP1	24.527	24.6303	24.2439	24.4567	24.221	24.5698	22.3595	24.5623	24.4645	23.9282	0.536349	0.449568
RAB34	24.6008	24.9529	24.3254	24.8711	24.4539	25.1192	24.2112	22.8247	24.6876	24.1523	0.535287	0.484021
CASC5	27.9655	28.3786	28.4229	27.8803	27.3655	27.5683	28.0036	27.5694	28.1618	27.6267	0.53511	1.48558
CPNE1	25.8564	25.6376	26.0249	26.0182	24.1627	25.5159	25.7527	25.9683	25.8843	25.3499	0.534377	0.60775
OTULIN	25.2091	24.5222	25.0674	25.1118	24.1332	24.3711	24.5791	24.6907	24.9776	24.4435	0.534099	1.45126
ABCB1	23.5789	25.3013	24.534	26.9891	23.4987	26.3599	24.137	24.2729	25.1009	24.5672	0.53371	0.225288
POLA2	25.6554	26.2663	26.2269	25.8484	24.7021	25.9108	25.5355	25.7153	25.9992	25.4659	0.533323	0.884723
CXADR	24.7826	25.181	25.0353	25.3445	24.3146	25.4766	23.5441	24.8753	25.0858	24.5527	0.533194	0.585563
ELOVL5	25.9818	26.6598	25.3613	26.4642	25.7711	26.9316	25.2342	24.3992	26.1168	25.584	0.53276	0.385239
RBM17	28.2291	29.0138	28.7176	28.2674	27.8495	28.2692	27.9957	27.9927	28.557	28.0268	0.530172	1.36237
BLVRA	26.495	26.254	26.4872	26.1679	25.4649	25.9345	26.0637	25.822	26.351	25.8213	0.52977	1.87257
DTL	22.9618	23.2389	22.8923	22.669	23.0133	23.0324	21.7877	21.8165	22.9405	22.4125	0.528023	0.688076
FAS	23.2698	23.6006	23.8552	24.255	23.6718	24.4637	23.3672	21.3723	23.7452	23.2188	0.526398	0.32408
ZBTB10	23.9756	23.2734	23.3756	23.0923	22.823	23.4963	22.9865	22.3117	23.4292	22.9044	0.524835	0.849132
SPR	28.9158	28.4796	28.2485	28.7992	28.4212	27.8183	28.1631	27.9444	28.6108	28.0867	0.524027	1.39145
NAPA	26.859	26.6958	27.1171	27.2863	25.6996	26.567	26.8615	26.7381	26.9896	26.4666	0.522978	0.901897
UBA3	25.1144	25.0634	25.2571	25.5435	23.2314	25.2034	25.1347	25.3178	25.2446	24.7218	0.522762	0.462583
ALDH9A1	27.3107	27.4519	27.5736	27.6469	26.3159	26.9537	27.2713	27.3527	27.4958	26.9734	0.52238	1.10469
YWHAQ	29.2796	29.0693	29.1583	29.2368	28.5526	28.4145	28.7833	28.9055	29.186	28.664	0.522019	2.31588
GALE	25.7847	25.2153	25.8808	25.5263	25.35	25.1259	24.95	24.8957	25.6017	25.0804	0.521334	1.55398
GMPPB	25.6568	25.4333	25.6534	25.8464	24.3941	24.9259	25.3621	25.8236	25.6475	25.1264	0.52107	0.820977
DDX46	32.1067	32.5979	32.5152	31.9539	31.468	31.9012	31.9368	31.7842	32.2935	31.7725	0.520908	1.48151
VAC14	24.2367	24.1819	23.8557	24.1762	24.2759	23.3863	24.5762	22.139	24.1126	23.5944	0.518257	0.414006
FAM3C	23.8228	24.3989	24.0512	25.1341	23.9019	25.009	23.5423	22.8832	24.3518	23.8341	0.517672	0.436967
SFPQ	30.0407	30.7355	30.4274	30.1828	29.7205	30.1021	29.7067	29.7873	30.3466	29.8292	0.517457	1.5652
ZC3H14	29.8985	30.6522	30.4215	29.929	29.4691	30.1092	29.5565	29.6978	30.2253	29.7082	0.517133	1.16091
AHCTF1	28.1281	28.0169	27.9243	27.4975	27.8895	26.9879	27.3481	27.274	27.8917	27.3749	0.51683	1.16307
ACO1	27.0707	26.1359	26.6795	26.975	25.9513	25.8431	26.2657	26.7421	26.7153	26.2006	0.514722	0.893999
SIL1	24.9571	24.5719	25.1689	25.1808	24.2611	24.5688	24.772	24.2209	24.9697	24.4557	0.513988	1.42498
GNA13	24.9754	24.6648	24.9957	25.778	24.842	25.2541	24.5259	23.7368	25.1035	24.5897	0.51374	0.609911
WDR70	29.4584	30.2789	30.1292	29.7228	28.8532	29.7602	29.5121	29.4107	29.8973	29.384	0.513249	0.982442
PPCS	24.1791	24.0291	24.1988	24.1266	23.7128	24.1201	24.1415	22.5088	24.1334	23.6208	0.512603	0.634748
PDIA6	29.2673	28.7397	28.9676	29.1841	27.868	28.4473	28.7717	29.023	29.0397	28.5275	0.512182	0.947183
SON	30.8277	31.1396	31.2093	30.9553	30.22	30.4926	30.6036	30.7679	31.033	30.521	0.511998	1.91748
MTA1	26.3124	26.2694	26.3477	26.0923	25.5455	25.4935	25.8766	26.059	26.2555	25.7437	0.511804	1.88844
EIF2B5	26.11	25.8753	26.064	26.021	25.7881	25.7858	25.2971	25.1534	26.0176	25.5061	0.511468	1.60073
SMARCA4	28.2179	28.4091	27.7679	27.8941	27.405	27.7073	27.66	27.4823	28.0723	27.5637	0.508573	1.68125
RBM26	26.5025	27.2405	26.9117	26.1542	26.3926	26.2891	26.1068	25.9902	26.7023	26.1947	0.507605	1.03539
SAE1	25.5405	25.8322	25.8149	25.8104	24.9335	25.0778	25.5232	25.44	25.7495	25.2436	0.505881	1.73327
GNPNAT1	26.7141	26.6644	27.3008	27.1002	25.6891	26.6843	26.806	26.5868	26.9449	26.4416	0.50331	0.849007
CPSF7	27.0065	26.9825	27.3146	27.1903	26.613	26.3401	26.8168	26.7227	27.1235	26.6232	0.500292	2.0749
FNBP4	25.9483	26.8948	26.7016	26.1051	25.632	26.4165	25.2395	26.3639	26.4124	25.913	0.499486	0.65301
SMC3	28.254	28.064	28.3429	28.4937	27.3322	27.8193	28.0091	28.0007	28.2886	27.7903	0.498317	1.46675
MTX2	24.9832	24.4243	24.6115	25.0159	23.9125	23.8898	24.4812	24.7648	24.7587	24.2621	0.496652	0.979877
ZMYND8	25.5445	26.0976	26.0957	25.2112	24.6591	25.5788	25.3955	25.3373	25.7372	25.2427	0.494566	0.83309
CNOT10	23.4878	24.6964	24.3058	24.3997	23.7565	24.0311	23.3539	23.7705	24.2224	23.728	0.494382	0.84274
OTUB1	26.2947	26.3028	26.6245	26.5352	25.5201	25.9941	26.2181	26.0531	26.4393	25.9464	0.492926	1.55019
SSR3	26.4241	26.8507	26.2498	26.6064	26.9544	27.3194	23.7525	26.1374	26.5328	26.0409	0.491829	0.246467
TRNT1	24.8944	24.4641	25.0444	25.3275	23.8603	23.9004	24.9958	25.0071	24.9326	24.4409	0.491687	0.633136
PAFAH1B1	24.3097	24.5343	24.8909	24.7596	22.2944	24.5215	24.7578	24.9618	24.6236	24.1339	0.48974	0.329422
EEFSEC	24.5083	23.8107	24.3304	24.1801	23.9349	24.4455	24.0492	22.4548	24.2074	23.7211	0.486274	0.479258
PGAM1	30.1836	28.8385	30.0931	30.3567	29.9549	28.9931	29.6345	28.9525	29.868	29.3838	0.484236	0.52449
COMTD1	24.0918	23.7435	23.6095	24.0825	24.3545	23.8187	22.676	22.7439	23.8818	23.3983	0.48353	0.517484
NDUFS2	27.2422	27.0788	26.9649	27.1461	26.2074	26.8994	26.8264	26.5656	27.108	26.6247	0.483285	1.56005
CSK	23.8366	23.5302	23.8616	23.8107	22.8314	23.8474	23.7484	22.6792	23.7598	23.2766	0.483182	0.760691
DBR1	26.4426	26.6374	26.8116	26.7212	26.0113	26.3557	26.2425	26.0709	26.6532	26.1701	0.483118	2.30946
DUSP12	23.5981	22.6804	22.7402	22.8617	21.9988	22.7903	22.3075	22.8515	22.9701	22.487	0.483083	0.819189
ZNF451	25.6372	26.2594	26.1512	25.5426	24.9332	25.7602	25.5019	25.4649	25.8976	25.4151	0.482563	0.99193
POLR1A	26.1303	26.3461	25.5685	25.7401	25.8253	25.9759	25.6911	24.3641	25.9462	25.4641	0.482163	0.543895
GPATCH8	27.9495	28.4833	28.2378	27.7686	27.573	27.6993	27.5796	27.664	28.1098	27.629	0.480828	1.6158
ASS1	30.6138	30.2528	30.5643	30.4629	29.3553	30.0933	30.2357	30.2894	30.4734	29.9934	0.479999	1.08111
WRNIP1	26.8448	27.2154	27.2255	26.3462	26.4718	26.9426	26.6186	25.6798	26.908	26.4282	0.479771	0.684978
RBBP6	29.0758	28.943	29.2839	28.808	28.6188	28.055	28.556	28.9629	29.0277	28.5482	0.479469	1.18573
SMNDC1	25.0572	25.3145	25.2517	24.4879	23.3843	25.1204	24.6811	25.0079	25.0278	24.5484	0.479404	0.496313
PMS1	27.198	27.2893	27.554	27.0099	26.6298	26.6792	27.1323	26.6943	27.2628	26.7839	0.478874	1.58741
DYNLL1	28.4763	29.4702	28.9296	29.1435	28.3823	28.3721	28.9467	28.4081	29.0049	28.5273	0.477598	0.975665
RNPS1	31.0957	28.356	29.875	29.2269	29.6677	27.908	29.0127	30.057	29.6384	29.1613	0.477039	0.263461
NUP210	27.6576	27.5359	26.4906	27.4997	27.2741	27.7874	26.3379	25.8849	27.2959	26.8211	0.474867	0.410989
RACGAP1	24.0451	23.4202	23.8837	24.062	22.5893	23.426	24.4174	23.084	23.8528	23.3792	0.473589	0.527847
ACTR3	28.5344	28.3437	28.632	28.6418	27.7038	27.9955	28.2978	28.2619	28.538	28.0647	0.473225	1.65718
TALDO1	28.7006	28.5201	28.9239	28.674	27.7487	28.184	28.4867	28.509	28.7046	28.2321	0.472524	1.2805
SMAP	27.3927	28.4536	28.3226	27.7142	27.2798	27.7848	27.525	27.4049	27.9708	27.4986	0.472203	0.870517
IK	29.093	29.8865	29.6485	29.1031	28.7506	29.0958	29.0768	28.9262	29.4328	28.9624	0.470393	1.14827
CHTF18	25.5904	26.6596	25.7695	25.1743	25.0293	25.7019	25.2162	25.3705	25.7985	25.3295	0.468993	0.654591
POLR3C	24.097	24.2692	24.3961	24.4615	23.661	24.2122	24.0486	23.4269	24.306	23.8372	0.468772	1.26675
SRRM1	29.4464	28.1029	28.9103	28.0218	28.4141	27.0861	28.0167	29.0924	28.6204	28.1523	0.468028	0.377323
TBCD	26.7769	26.5409	26.4658	26.4286	25.4973	26.4135	26.5639	25.8685	26.5531	26.0858	0.467257	0.917669
LGALS3BP	27.4862	26.99	27.4162	28.1355	26.487	26.2401	27.5138	27.9185	27.5069	27.0398	0.4671	0.449208
NUDC	29.1233	29.8488	29.6686	29.2311	28.6819	29.3251	29.0195	28.977	29.4679	29.0009	0.467084	1.12261
CRTAP	27.2137	26.7392	27.2077	27.2583	26.6041	26.3247	26.7385	26.8841	27.1047	26.6379	0.46683	1.46895
TMEM43	26.792	27.4032	26.4927	27.4713	26.7239	27.4521	26.191	25.9273	27.0398	26.5736	0.46621	0.521351
HSP90AB1	34.1347	33.9839	34.4144	34.3975	33.1867	33.6158	34.0905	34.1728	34.2326	33.7664	0.466166	0.944877
PPP1R10	28.6589	28.5596	28.3262	28.2535	28.2999	27.4634	27.981	28.1937	28.4495	27.9845	0.465068	1.16916
TYSND1	23.5422	23.5065	23.5831	23.3882	21.8591	23.4409	23.3525	23.5083	23.505	23.0402	0.464815	0.543194
U2AF2	27.6785	27.7643	27.9522	27.7579	27.019	27.5266	27.4268	27.3222	27.7882	27.3237	0.46457	2.01731
CLIC1	29.9025	29.6192	29.9791	29.9892	28.8944	29.2819	29.6261	29.8352	29.8725	29.4094	0.463111	1.07715
SUGT1	25.1264	26.2718	25.7286	25.3735	24.774	25.7464	25.0308	25.0981	25.625	25.1623	0.462731	0.693968
COX15	24.1425	24.6396	23.9945	24.583	23.726	25.0593	23.8501	22.8772	24.3399	23.8782	0.46172	0.43149
ARFGEF2	24.4731	24.9765	24.0005	24.857	24.048	24.5604	24.1092	23.7447	24.5768	24.1156	0.461228	0.832589
RNF213	27.4293	27.7392	26.8254	27.2815	27.1781	27.6818	26.9376	25.6331	27.3189	26.8577	0.46121	0.431524
DCPS	23.7279	23.7509	24.3185	23.8787	22.6339	23.4836	23.7112	24.0043	23.919	23.4582	0.460754	0.685708
MDC1	28.4829	28.78	28.5533	28.0843	27.905	27.5248	28.048	28.5862	28.4751	28.016	0.459085	0.880039
AAR2	24.1469	24.394	23.868	24.0544	23.6237	23.5515	23.8731	23.5805	24.1158	23.6572	0.458649	1.88177
UMPS	26.8124	25.8225	26.8743	27.578	26.508	25.4792	26.5576	26.7108	26.7718	26.3139	0.457883	0.448781
USP42	25.7211	26.0191	25.8793	25.8067	25.0314	25.3442	25.6788	25.5481	25.8565	25.4006	0.455921	1.59205
DARS	28.7297	28.302	28.6078	28.8049	27.7922	28.09	28.4429	28.2957	28.6111	28.1552	0.455892	1.35734
SREK1	26.4717	26.3457	26.7256	26.8552	27.1912	23.312	26.2027	27.8697	26.5995	26.1439	0.455646	0.175238
UBR5	27.5684	27.8773	27.1019	27.3019	26.9952	27.498	27.0259	26.5099	27.4624	27.0072	0.455138	0.873466
CAPN1	27.4982	27.5748	27.6978	27.675	27.0165	27.143	27.311	27.1548	27.6114	27.1563	0.455117	3.01063
WDR1	27.4129	27.6256	27.5755	27.8265	26.2748	27.4368	27.3229	27.5875	27.6101	27.1555	0.45462	0.713441
TRAM1	25.5055	26.6341	25.4276	26.3996	26.8091	27.0579	22.8176	25.4676	25.9917	25.538	0.453638	0.172725
RABGGTA	23.4514	23.7875	24.0769	24.3456	23.3435	23.4991	23.7623	23.2477	23.9153	23.4632	0.452149	1.05326
JADE3	23.1184	24.3304	23.5923	23.2508	23.0548	23.5451	22.8886	22.9991	23.573	23.1219	0.451089	0.71387
NSRP1	27.5005	28.2493	28.297	27.6395	27.2148	27.5374	27.5139	27.6167	27.9216	27.4707	0.450853	1.04568
GLUD1;GLUD2	27.62	27.3626	27.7135	27.8329	26.8274	26.8673	27.4775	27.5614	27.6323	27.1834	0.448873	1.06377
TCEA1	25.6641	26.9374	26.5222	25.8721	25.1632	26.3115	25.8933	25.8353	26.249	25.8008	0.448139	0.552845
ATP13A1	26.8322	27.0092	26.0418	27.4484	27.1227	27.7006	25.3949	25.3209	26.8329	26.3848	0.448122	0.275867
HPD	29.386	28.9309	30.2208	29.9347	28.8664	28.5094	29.611	29.6943	29.6181	29.1703	0.447818	0.503982
PIGT	24.4288	24.9281	23.6343	25.3915	24.5918	25.5779	23.0101	23.4135	24.5957	24.1483	0.447379	0.265406
OCIAD1	25.3136	25.2952	25.4939	25.491	23.3153	25.5821	25.3017	25.6092	25.3984	24.9521	0.446382	0.346673
SPTLC2	24.3774	24.5803	24.0227	24.6783	24.6463	24.5106	24.1388	22.5797	24.4147	23.9688	0.445857	0.393469
NUDCD1	25.6039	23.9229	25.2799	25.1785	23.7314	24.652	24.7385	25.0816	24.9963	24.5509	0.445434	0.422034
EXOSC7	26.2802	26.294	26.435	26.4895	25.4791	25.9734	26.2276	26.0399	26.3747	25.93	0.444688	1.41961
BCS1L	24.9553	24.5917	25.2083	24.8643	23.7211	24.8655	24.6637	24.5959	24.9049	24.4616	0.44336	0.772313
COX20	25.1744	25.1284	25.6591	25.649	23.0634	25.6883	25.3707	25.7197	25.4027	24.9605	0.442179	0.280716
TMEM256	24.9739	24.21	25.6556	25.7372	23.9883	24.0319	25.2156	25.5796	25.1442	24.7038	0.440344	0.350216
PRMT3	23.9959	24.1189	23.9381	23.6711	23.0133	23.2778	23.9299	23.7418	23.931	23.4907	0.440305	0.981249
UBE2E1	25.3257	24.8797	24.8242	24.8579	24.3558	24.3508	24.8155	24.6057	24.9719	24.532	0.43993	1.44973
RAB8A	26.6523	26.8419	26.6157	26.6422	26.1348	26.7045	25.821	26.3322	26.688	26.2482	0.43987	1.20778
ISOC1	25.5464	24.8966	25.2458	25.3311	26.1378	23.1829	24.7568	25.1854	25.255	24.8158	0.439217	0.290529
HSPB11	25.8001	25.9136	25.9487	25.7124	25.0644	25.3569	25.8986	25.3025	25.8437	25.4056	0.438092	1.25982
NUP85	27.0615	27.3514	27.0416	27.2096	26.6764	27.0123	26.6786	26.5446	27.166	26.728	0.438045	1.92029
MFAP1	26.5032	27.476	27.2543	26.7954	26.2962	26.6367	26.7057	26.6432	27.0072	26.5704	0.436786	0.932447
MRPS7	25.2534	24.6297	27.0207	27.4903	27.1163	24.5705	26.4396	24.5209	26.0985	25.6618	0.436681	0.178779
LRWD1	25.727	25.3531	25.5224	25.3174	25.0754	25.1848	25.284	24.6316	25.48	25.0439	0.436019	1.35521
MTHFD1L	25.3164	25.1593	26.1499	26.253	24.5687	24.3371	25.8402	26.3905	25.7197	25.2841	0.435566	0.324977
TPMT	24.3958	24.0964	23.7121	24.1661	23.6407	23.3178	23.8568	23.8158	24.0926	23.6578	0.43482	1.22412
UBA2	28.7156	28.511	28.6607	28.7748	27.9172	28.1541	28.3555	28.5031	28.6655	28.2325	0.433064	1.68252
AP2A2	25.5022	25.3087	25.568	25.7729	24.8229	25.1472	25.1825	25.2701	25.5379	25.1057	0.432249	1.70828
MARCHF1	23.4308	23.947	23.5941	23.7893	23.652	23.3759	23.4459	22.5596	23.6903	23.2584	0.431946	0.810806
IKBIP	24.7464	24.0986	24.4744	24.3794	24.246	22.8848	24.2124	24.6282	24.4247	23.9928	0.431862	0.486605
CUL2	26.7128	26.664	26.6269	26.9074	25.9969	26.4066	26.4323	26.3485	26.7277	26.2961	0.431672	1.95964
CTH	27.1785	26.8105	27.389	26.9329	25.7172	26.8425	27.2013	26.8288	27.0777	26.6475	0.430288	0.583542
PRPF19	27.4907	27.7561	27.6069	27.4437	26.6089	27.6686	27.5177	26.7817	27.5744	27.1443	0.430105	0.781265
UBE2Z	24.7889	24.7295	25.0411	25.0162	23.8667	24.6411	24.6165	24.7317	24.8939	24.464	0.429943	1.03071
MID1	24.0311	24.0859	24.0325	24.2095	23.0297	23.9	23.7781	23.9396	24.0898	23.6618	0.427932	1.01426
KHSRP	29.6017	30.6402	30.4156	29.8063	29.2915	30.1104	29.6081	29.7444	30.1159	29.6886	0.42734	0.693835
PGM2	26.3346	25.8934	26.5466	26.555	25.9374	25.448	26.0523	26.1873	26.3324	25.9062	0.42616	0.978015
DDR1	23.7217	23.5175	23.6052	23.9882	22.8566	24.0283	23.052	23.1912	23.7081	23.282	0.426121	0.75539
PRR14L	24.5198	24.7259	25.1554	24.1872	23.6779	24.4149	24.4198	24.3715	24.6471	24.221	0.426076	0.774368
PIGS	25.09	25.2872	24.7574	25.5026	24.7023	25.9287	24.0483	24.2542	25.1593	24.7334	0.425921	0.419796
UIMC1	26.7035	27.299	27.218	26.5896	26.4305	26.7049	26.6367	26.3351	26.9525	26.5268	0.425722	1.11943
PPID	23.9543	24.2913	23.6348	23.4485	23.7727	23.9372	22.743	23.1769	23.8322	23.4075	0.424734	0.606068
PODXL2	24.4917	24.8679	24.251	24.9327	23.7212	25.1217	23.7188	24.2828	24.6358	24.2111	0.424686	0.533563
PSMB3	26.4724	25.5095	26.3458	26.5045	25.8346	25.5229	25.4727	26.3056	26.208	25.784	0.424061	0.674352
FTO	23.4382	23.7404	24.1084	23.9147	23.8862	23.1961	23.2056	23.2181	23.8004	23.3765	0.423942	0.98178
WDHD1	28.0264	28.5306	28.4603	27.8864	27.6018	28.0022	27.8333	27.7725	28.2259	27.8024	0.423497	1.25244
CPS1	32.082	31.7227	32.1477	32.3887	30.9693	31.5685	32.0183	32.0931	32.0853	31.6623	0.422969	0.701806
EXOSC6	23.2611	23.4525	23.6394	23.6244	23.2786	23.0448	23.5636	22.4033	23.4944	23.0725	0.421822	0.798362
TFAP2A	25.2416	26.1752	26.2907	25.278	25.2566	25.756	25.3379	24.9484	25.7464	25.3247	0.421622	0.610234
KIAA1279	25.2053	24.8214	25.3547	25.2705	24.3758	24.7247	24.76	25.1063	25.163	24.7417	0.421257	1.16297
SNRNP70	30.8726	28.6555	29.2141	29.7934	30.8787	27.4052	30.2079	28.3629	29.6339	29.2137	0.420219	0.175039
RBMX2	27.3202	26.5336	27.2547	27.5655	27.7221	24.9595	26.2772	28.0355	27.1685	26.7486	0.419907	0.227472
CD109	26.2447	25.5673	25.825	26.5664	25.6109	25.8501	25.3257	25.7392	26.0509	25.6315	0.419365	0.845998
PLOD2	27.7264	27.2641	27.2611	27.782	27.2508	26.7248	27.0061	27.3763	27.5084	27.0895	0.418922	1.07639
PAPOLA	25.9589	26.1272	25.932	26.01	25.3114	25.6768	25.8242	25.5426	26.007	25.5887	0.418283	1.92921
CSNK2B	25.8633	26.4744	25.3814	25.861	25.6259	25.9386	25.3385	25.007	25.895	25.4775	0.417487	0.671877
TMED9	28.8528	28.7093	28.4328	28.668	28.0235	29.1452	27.902	27.9275	28.6657	28.2496	0.416177	0.636852
SUPT5H	26.4952	27.3364	27.1836	26.7021	25.8774	27.1327	26.6192	26.4233	26.9293	26.5132	0.416148	0.60318
HSF1	26.7614	27.0335	27.0291	27.1012	26.3453	26.4753	26.7013	26.7457	26.9813	26.5669	0.414372	1.85401
DEGS1	26.2407	26.3694	25.9332	27.1007	26.2574	26.3654	25.7797	25.5844	26.411	25.9967	0.414267	0.637654
LRRC8D	23.1618	23.8082	22.8048	24.821	23.2517	24.3189	22.4528	22.9196	23.649	23.2357	0.41323	0.290112
GYS1	27.224	26.8382	27.0252	27.2201	26.5073	26.551	26.8185	26.7821	27.0769	26.6647	0.412176	1.83577
CDKN2AIP	28.8972	29.2218	29.1712	28.7143	28.9266	28.2268	28.5517	28.6528	29.0011	28.5895	0.411655	1.1524
GARS	28.1276	27.9204	28.3594	28.3128	27.3863	27.5437	28.0406	28.1037	28.1801	27.7686	0.411473	1.04016
RANBP3	26.3045	27.2502	27.1282	26.4619	26.0122	26.6043	26.4624	26.4217	26.7862	26.3752	0.411036	0.753697
ARFGEF1	25.1367	25.4979	24.8756	25.1611	24.522	25.152	24.9285	24.4352	25.1678	24.7594	0.408416	0.989762
PDIA4	30.0513	29.5332	29.8508	29.8242	28.7924	29.4553	29.6827	29.6957	29.8149	29.4065	0.408342	0.866014
XPO5	27.6491	27.9101	27.3901	27.5567	26.8978	27.4925	27.4574	27.0273	27.6265	27.2188	0.407748	1.15259
ARL6IP4	27.3825	25.4077	27.5055	26.7782	26.9208	25.0035	26.3917	27.1279	26.7685	26.361	0.407464	0.244218
TOP1	29.7193	28.0144	28.1608	28.3309	28.2448	27.5359	28.1998	28.6228	28.5564	28.1508	0.405542	0.392098
RAB1B	27.3857	27.4816	27.4441	27.7246	27.0587	27.6859	27.0041	26.6695	27.509	27.1046	0.404466	0.913651
TNPO3	27.1117	27.0309	26.6499	26.9703	26.5557	26.5786	26.5962	26.4181	26.9407	26.5372	0.403522	1.9977
RAB5A	25.8213	25.4198	25.4284	25.3994	25.1651	25.3197	25.0158	24.9605	25.5172	25.1153	0.401946	1.67503
SCAF4	25.1332	25.0804	25.3092	25.0977	24.7049	24.8183	24.7217	24.7689	25.1551	24.7534	0.401679	3.33225
WIZ	26.886	27.7434	27.0889	25.9429	25.426	27.3246	26.9517	26.3548	26.9153	26.5143	0.401042	0.302381
GNB1	25.1593	24.9967	24.6668	25.1162	24.0822	25.4226	23.4512	25.379	24.9847	24.5838	0.400963	0.34242
TCERG1	28.8516	29.5009	29.3629	28.8733	28.4993	29.0195	28.7411	28.7254	29.1471	28.7463	0.40082	1.04928
STAG2	26.8147	27.0846	26.8097	26.7433	26.5271	26.6469	26.4549	26.2254	26.8631	26.4636	0.399473	1.85332
ZMPSTE24	27.0672	27.0519	26.3146	27.4946	26.4629	27.5367	26.2535	26.0795	26.9821	26.5831	0.398931	0.435417
PANK2	23.1528	23.4589	22.9274	23.0402	23.7171	22.4968	22.9412	21.8331	23.1448	22.747	0.397782	0.430383
KIF4A	25.851	26.5105	26.724	25.3579	26.0258	25.577	26.0737	25.1822	26.1109	25.7146	0.396226	0.477822
VTA1	23.7973	23.613	23.8357	23.9624	21.9884	23.8961	23.9066	23.8334	23.8021	23.4061	0.395959	0.357071
PCNP	28.2883	29.3593	28.9941	28.5077	28.1854	28.7961	28.3441	28.2411	28.7874	28.3917	0.395697	0.68899
USP1	25.2983	25.918	25.8989	25.5243	25.2857	25.2063	25.5111	25.0541	25.6599	25.2643	0.395585	1.16481
NPEPPS	29.7824	29.4363	29.5324	29.7908	29.0543	29.2181	29.4099	29.2781	29.6355	29.2401	0.395378	1.8444
FARP1	24.137	24.8582	24.3469	24.7975	23.7278	24.4878	24.2681	24.0747	24.5349	24.1396	0.395316	0.831112
SART3	28.9387	29.2246	28.9672	28.5492	28.5273	28.6145	28.5515	28.4054	28.9199	28.5247	0.395259	1.45267
GSK3A	25.4543	25.0822	25.0829	25.0376	24.9246	24.8385	24.7722	24.5409	25.1642	24.769	0.395217	1.67732
ACAT2	25.6647	25.415	25.9393	25.7367	24.1834	25.5018	25.6385	25.8524	25.6889	25.294	0.394902	0.452142
ERLIN1	25.8422	26.2301	25.6014	26.3257	25.6434	26.8263	24.8566	25.0983	25.9999	25.6062	0.393702	0.362056
HERC4	26.5408	26.7841	26.5909	26.9751	25.9824	26.2998	26.6103	26.4265	26.7227	26.3297	0.392982	1.26056
RANBP9	22.8864	23.5602	24.0002	23.4477	22.0259	24.0589	23.3998	22.8395	23.4736	23.081	0.392631	0.344952
COPS4	23.3406	23.8343	23.5018	23.8924	22.2529	23.5921	23.4963	23.6578	23.6423	23.2498	0.392496	0.499664
UBE2K	26.5692	26.0326	26.2227	26.485	25.5327	25.6148	26.2335	26.3586	26.3274	25.9349	0.392484	0.79931
MLH1	26.4823	26.1677	26.6287	26.6584	26.4255	25.8667	26.0919	25.9835	26.4843	26.0919	0.39237	1.26365
SUB1	26.9889	28.3077	27.8598	27.0689	26.8257	27.5153	27.2604	27.0564	27.5563	27.1645	0.391852	0.513646
PPP2CA	28.6197	28.2332	28.9711	28.9902	28.0984	27.9663	28.5605	28.6279	28.7035	28.3133	0.390285	0.797572
LNPEP	24.8866	25.4251	23.6426	25.3565	24.6223	25.7929	23.5472	23.7878	24.8277	24.4376	0.390157	0.242209
NKAP	25.4974	24.7354	26.936	26.2606	25.7332	24.0313	25.6245	26.4824	25.8573	25.4678	0.389488	0.22277
CLPTM1	26.632	27.5342	26.6303	27.6355	27.0008	27.4761	26.1912	26.2062	27.108	26.7186	0.389435	0.410331
PMS2	25.0966	25.4801	25.5276	25.1322	24.7735	25.0589	24.9571	24.8921	25.3091	24.9204	0.388698	1.64133
SCAF11	28.5534	29.1538	29.2545	28.6797	28.3665	28.4514	28.5927	28.684	28.9104	28.5237	0.386687	1.07643
RTFDC1	25.6591	26.4558	26.1564	25.4772	25.8902	25.8393	25.5912	24.8817	25.9372	25.5506	0.386543	0.55774
GNB2L1	30.6795	30.4157	30.792	31.0352	30.1221	30.1146	30.5182	30.6215	30.7306	30.3441	0.386497	1.09264
ZFC3H1	24.8299	24.6704	23.9575	23.8824	24.1917	23.9831	23.8322	23.7897	24.3351	23.9492	0.385871	0.729139
PRMT1	27.8135	27.9753	27.8706	28.099	27.1029	27.5204	27.7972	27.7968	27.9396	27.5543	0.385257	1.15049
YAP1	29.65	30.7595	30.5565	30.0674	29.1187	30.3915	30.1262	29.8572	30.2584	29.8734	0.38494	0.469725
LGALS1	26.3328	25.2597	25.5923	26.6572	25.5757	25.3909	25.779	25.5578	25.9605	25.5759	0.384636	0.535677
TRA2B	26.3148	25.6109	26.2349	25.4198	26.024	25.2736	25.1693	25.5762	25.8951	25.5108	0.384332	0.621012
RNH1	25.866	26.3133	26.4613	26.7372	25.2688	25.8483	26.237	26.4886	26.3445	25.9607	0.383783	0.555472
NPTN	26.9866	26.5013	27.2685	27.6656	26.5532	26.7015	26.6155	27.0186	27.1055	26.7222	0.38332	0.70045
NCKAP1	25.8486	26.1311	25.8548	25.8971	25.2341	25.9455	25.4509	25.5679	25.9329	25.5496	0.383297	1.2418
SCML2	26.8328	27.1441	26.9643	26.4923	26.0712	26.7163	26.7313	26.3825	26.8584	26.4753	0.38305	0.934724
HNRNPA0	28.0783	28.6673	28.0801	27.7308	27.588	28.2594	27.6897	27.4891	28.1391	27.7565	0.382588	0.718252
UTP6	26.1974	26.0996	25.7845	25.8661	25.352	25.9412	25.7179	25.4084	25.9869	25.6049	0.382015	1.19381
CWC27	27.2264	28.2502	27.98	27.4856	27.0768	27.7647	27.4041	27.1689	27.7355	27.3536	0.381906	0.65979
LUC7L2	32.0181	31.4932	32.2022	32.32	32.3227	29.8981	31.4995	32.7878	32.0084	31.627	0.381379	0.233045
PHAX	26.5882	27.6089	27.3872	27.1811	26.4279	27.251	26.8035	26.7632	27.1914	26.8114	0.379977	0.659735
SEC61B	28.0549	28.274	27.5552	28.1237	28.1786	27.8469	27.0017	27.4609	28.002	27.6221	0.379921	0.604103
RABGGTB	26.5661	26.5627	26.6453	26.3128	25.7392	26.147	26.4524	26.2301	26.5217	26.1421	0.379568	1.20946
DCLRE1A	24.9225	24.6854	24.6569	23.8604	23.4548	24.4091	24.5987	24.1486	24.5313	24.1528	0.378574	0.509671
NADK2	25.7131	25.4807	25.9768	25.7401	24.3106	25.7888	25.6936	25.6034	25.7277	25.3491	0.378542	0.472582
UBA1	31.5892	31.1884	31.5541	31.592	30.7101	31.0036	31.2374	31.4613	31.4809	31.1031	0.37778	1.03769
UGGT1	29.3925	28.8936	29.0827	29.1694	28.7553	28.8766	28.658	28.7378	29.1345	28.7569	0.37765	1.80912
ERCC5	26.4841	26.894	27.0859	26.5952	26.1805	26.2425	26.5842	26.5422	26.7648	26.3873	0.377454	1.15319
THRAP3	31.5265	32.1923	32.2744	31.5793	31.3503	31.3408	31.5223	31.8511	31.8931	31.5161	0.377005	0.814682
PCNA	28.6406	28.1214	28.1717	28.2561	27.5805	27.8113	28.1214	28.1711	28.2974	27.9211	0.376353	1.07581
NAPRT	28.794	28.1854	28.4176	28.3556	28.2918	27.8266	28.1642	27.9668	28.4381	28.0624	0.375772	1.2031
DECR1	25.9044	25.6599	26.0377	25.931	25.0673	25.5676	25.6885	25.7078	25.8833	25.5078	0.375456	1.15951
PCYOX1	27.8746	27.6517	27.7824	27.6452	27.406	27.5663	27.3791	27.1021	27.7385	27.3634	0.375122	1.82559
MRPS25	23.8704	23.2871	24.8681	24.9224	24.6235	23.6618	23.9717	23.1929	24.237	23.8625	0.374548	0.317832
MCM3	28.7996	28.696	28.7254	29.0096	27.9582	28.477	28.6005	28.6993	28.8077	28.4337	0.373908	1.08457
CDK12	27.3883	27.1966	27.3652	27.0338	27.1317	26.5703	26.6983	27.0884	27.246	26.8722	0.373792	1.2129
RQCD1	25.2016	25.0655	24.8162	25.1318	24.6424	24.8519	24.8093	24.4174	25.0538	24.6802	0.373539	1.55475
PON2	26.6619	26.6807	26.2383	26.8142	25.7806	27.3646	25.7791	25.9816	26.5988	26.2265	0.372291	0.408546
PPHLN1	25.2022	25.9974	25.5081	25.1273	25.1241	25.0891	25.0974	25.0358	25.4588	25.0866	0.372136	0.959306
HSP90B1	30.8256	30.3775	31.0918	31.3156	30.1516	30.1831	30.6927	31.095	30.9026	30.5306	0.372031	0.577361
AIFM2	24.0633	24.5485	24.4318	24.5577	22.6177	24.6074	24.5002	24.3895	24.4003	24.0287	0.371632	0.324369
NIPBL	28.4729	28.9067	28.0715	27.6713	28.4869	28.4628	28.0134	26.6729	28.2806	27.909	0.371581	0.312401
GABPA	26.651	27.0434	27.2177	27.0502	26.3646	26.9697	26.7316	26.4127	26.9906	26.6197	0.370938	1.0293
ERH	25.9237	25.9863	26.0247	25.831	25.5129	25.2851	25.6428	25.8416	25.9414	25.5706	0.370844	1.61259
RBM15	25.1258	25.2503	24.8858	24.6161	24.7033	24.9465	24.6059	24.1399	24.9695	24.5989	0.37057	0.847205
STRBP	27.5448	28.2389	27.6899	27.2676	27.2013	27.7381	27.2266	27.0939	27.6853	27.315	0.370304	0.723757
LANCL1	28.6759	28.1733	28.5069	28.6224	28.2075	27.961	28.0679	28.2632	28.4946	28.1249	0.36972	1.50853
NMRAL1	24.3299	23.6345	23.5762	24.5773	23.6413	23.2249	23.7196	24.0583	24.0295	23.661	0.36846	0.568596
CTDP1	23.133	23.4179	23.1908	23.2775	23.6667	21.7856	23.1046	22.989	23.2548	22.8865	0.368323	0.405362
MMTAG2	28.8037	28.2446	28.2404	28.2115	28.0775	27.3757	27.8338	28.7434	28.3751	28.0076	0.367465	0.532801
AQR	26.5943	26.8949	26.6199	26.736	26.228	26.6524	26.555	25.9402	26.7113	26.3439	0.367401	1.08551
HNRNPA2B1	31.1601	31.8839	31.3758	31.1163	30.7883	31.4728	30.9287	30.881	31.384	31.0177	0.366336	0.772702
XPOT	26.1591	25.8596	25.7313	26.0812	24.9379	25.9222	26.0386	25.4689	25.9578	25.5919	0.365908	0.652455
DDB1	30.3518	29.9208	30.5095	30.4958	29.5683	29.7248	30.1533	30.3691	30.3195	29.9539	0.365612	0.783532
ACADVL	30.2427	29.2679	30.3417	30.1661	29.8843	29.0639	29.7754	29.8348	30.0046	29.6396	0.365038	0.53779
UGDH	24.261	24.0735	24.3259	24.3968	22.6654	24.4127	24.0048	24.5214	24.2643	23.9011	0.363201	0.363564
GLA	23.7612	23.0527	23.8014	23.879	22.7469	23.3635	23.0674	23.8655	23.6236	23.2608	0.36276	0.553115
EFEMP1	24.2378	23.7683	24.5476	24.3773	23.7987	23.5667	24.1694	23.9461	24.2328	23.8702	0.362545	0.870526
TTC27	24.6644	24.8763	24.683	24.8509	24.1039	24.6733	24.4879	24.3598	24.7686	24.4062	0.362381	1.47864
PFKP	30.1111	29.4751	29.6016	29.7909	29.5879	29.4113	29.325	29.2073	29.7447	29.3829	0.361786	1.19215
BUB3	24.2616	24.4471	24.6988	24.4726	22.6947	24.3193	24.7654	24.6549	24.47	24.1086	0.361423	0.3118
DHX34	24.1351	24.4416	24.3951	24.058	23.8362	23.8149	24.2125	23.7263	24.2574	23.8975	0.35995	1.33844
ILKAP	27.316	28.2714	28.2344	27.4811	26.9775	27.9675	27.4856	27.4332	27.8257	27.466	0.359766	0.515541
AACS	25.5278	25.0357	25.3731	25.4314	24.8659	25.1315	25.3232	24.6088	25.342	24.9823	0.359669	0.975555
BUD13	27.6398	28.4961	28.4711	27.7332	27.1641	27.8252	28.0318	27.8856	28.0851	27.7267	0.358377	0.555599
NCF2	23.724	23.9293	24.0503	24.1875	21.8825	23.7397	24.6104	24.2254	23.9728	23.6145	0.358306	0.236833
B4GALT1	25.5801	25.7711	25.1441	25.9823	25.5819	25.7821	24.5976	25.0865	25.6194	25.262	0.357391	0.513547
TUBGCP2	25.1507	25.3508	25.0013	25.2201	25.2292	24.8528	24.5654	24.6476	25.1807	24.8238	0.356946	1.13254
FAM50A	28.7985	29.4915	29.4714	28.804	28.8712	29.1257	28.7086	28.4355	29.1414	28.7852	0.356152	0.710724
KIAA2013	24.1933	24.1403	23.8467	24.6233	23.5246	24.5381	23.5406	23.7757	24.2009	23.8447	0.356147	0.583547
RTCA	26.1311	25.8636	25.8067	26.0225	25.7201	25.6384	25.3728	25.6718	25.956	25.6008	0.355202	1.78789
OGDH	27.0814	26.9674	27.4572	27.7606	26.0285	26.854	27.3664	27.5985	27.3167	26.9619	0.35481	0.397385
ADNP	30.2646	30.9519	30.7497	30.1652	30.0734	30.3766	30.2	30.0632	30.5328	30.1783	0.354541	0.882467
WLS	27.0227	27.015	26.3574	27.3727	26.6831	27.3539	26.1568	26.1612	26.942	26.5888	0.353208	0.447625
PCIF1	23.0815	23.6302	23.5123	23.6033	22.9352	23.4262	23.2223	22.8309	23.4568	23.1036	0.353198	0.971593
RSBN1L	24.7771	24.9951	24.8298	24.2724	24.5008	24.7189	24.2513	23.9913	24.7186	24.3656	0.353013	0.791133
DPM1	26.9523	26.5353	26.6406	26.68	26.0687	26.6411	26.2511	26.4401	26.702	26.3503	0.351772	1.22441
IPO9	27.5213	27.435	27.0189	27.3181	26.7556	27.1914	27.2566	26.6874	27.3233	26.9727	0.350611	0.984369
VPS35	29.3481	29.3979	29.2737	29.4201	28.9628	28.9576	29.1643	28.9537	29.36	29.0096	0.350361	2.91837
FYN	24.6416	24.6197	24.2039	24.9759	23.524	25.4035	23.9646	24.1493	24.6103	24.2603	0.349926	0.347032
ALKBH2	23.7829	23.9355	23.9356	23.6093	23.7974	22.6687	23.444	23.9611	23.8158	23.4678	0.348026	0.542567
SKP1	25.052	26.2358	25.5417	24.9331	24.7097	25.3159	25.2492	25.0986	25.4406	25.0933	0.347311	0.485294
CAD	28.3199	28.0131	27.9233	28.3347	27.6857	27.9066	27.9191	27.6911	28.1477	27.8006	0.347101	1.50986
C1QBP	23.0274	22.8459	22.8677	23.4696	22.0998	22.3415	22.9418	23.4424	23.0527	22.7064	0.346277	0.466417
PSMG1	25.9919	25.7835	25.8294	26.119	25.5575	25.3947	25.6754	25.715	25.931	25.5856	0.345316	1.77296
PPP6C	24.5508	24.088	24.1183	24.5168	23.6005	23.7561	24.2807	24.2556	24.3185	23.9732	0.345247	0.804233
PSMA2	26.8731	26.2389	26.4876	26.9457	26.0635	26.4606	26.2798	26.3606	26.6364	26.2911	0.34521	0.944577
NBN	27.3848	27.7868	27.6235	27.2992	27.1117	27.2479	27.2764	27.0798	27.5236	27.1789	0.344635	1.52574
SART1	30.0974	30.6924	30.6817	29.9824	29.756	29.961	30.16	30.1984	30.3634	30.0188	0.344614	0.799627
TMEM165	26.8848	26.8794	26.8207	27.3889	26.5659	27.1554	26.448	26.4323	26.9934	26.6504	0.343042	0.785334
URB2	24.4744	24.8394	24.2948	23.9067	24.5728	24.3814	23.8593	23.3301	24.3788	24.0359	0.342931	0.453155
RNPEP	30.0335	29.7455	29.9887	29.942	29.5389	29.5062	29.6942	29.601	29.9274	29.5851	0.342371	2.39594
KIAA1033	24.9491	25.2225	24.9395	24.8743	24.5249	24.9387	24.7814	24.3731	24.9964	24.6545	0.341877	1.21593
SARS2	23.7875	23.3586	23.85	24.1384	22.8455	23.0553	23.8897	23.9776	23.7836	23.442	0.341564	0.468547
ORC3	25.28	25.7316	24.7803	24.2613	25.2957	25.7283	25.0792	22.5846	25.0133	24.6719	0.341359	0.170313
KIAA1468	24.4772	24.7417	24.3385	24.2871	24.1135	25.0537	24.53	22.7822	24.4611	24.1199	0.341267	0.286298
TELO2	25.1821	25.2476	24.6292	24.8629	24.8104	24.9241	24.6492	24.1729	24.9804	24.6392	0.341263	0.767689
ARPC3	27.3604	27.2089	27.4073	27.2532	26.8832	27.022	27.0482	26.9117	27.3075	26.9663	0.341182	2.84524
KDM1A	26.2732	26.1968	26.6251	26.3995	25.7424	25.8489	26.0612	26.4803	26.3736	26.0332	0.340426	0.919866
HNRNPUL1	29.796	29.9893	29.9077	29.8863	29.3195	29.5247	29.5563	29.8172	29.8948	29.5544	0.340425	1.67936
TXNL1	23.3785	23.4285	25.789	23.5815	23.6028	23.7469	23.8956	23.5706	24.0444	23.704	0.340415	0.233868
HIBADH	23.6163	23.3233	23.8508	24.2402	22.6554	23.6755	23.6083	23.7341	23.7577	23.4183	0.339356	0.480547
ACSF2	25.8855	25.2136	26.0725	25.8605	24.9975	25.4741	25.6747	25.5295	25.758	25.4189	0.339095	0.689834
RBM47	24.8842	25.0362	24.9943	24.7288	24.0444	24.8898	24.8549	24.4988	24.9109	24.572	0.33892	0.8095
ACTR1A	27.91	27.3159	27.9862	27.9231	27.8278	26.8926	27.599	27.4621	27.7838	27.4454	0.338424	0.637796
SUN1	23.2831	23.4565	22.8506	23.7043	22.5662	23.5072	23.0256	22.8431	23.3236	22.9855	0.33809	0.596932
CYFIP1	27.3605	27.2072	26.855	26.9834	26.9114	26.8289	26.7024	26.6129	27.1015	26.7639	0.337626	1.37889
AARS	30.2841	29.8002	29.7467	29.6886	29.5987	29.6451	29.5129	29.4145	29.8799	29.5428	0.337078	1.22133
PAK1IP1	24.5682	25.1874	25.2655	25.1701	25.2446	25.7052	25.2221	22.6731	25.0478	24.7112	0.336568	0.18648
PFKL	28.7323	28.3543	28.1538	28.2298	28.0097	28.338	28.0737	27.7035	28.3676	28.0312	0.336346	0.936919
ACBD5	24.9564	25.4108	24.4375	25.2208	23.3437	26.2841	24.1325	24.9222	25.0064	24.6706	0.33577	0.200721
RAB6C	22.627	23.1414	23.2083	22.9792	22.1563	22.1292	23.1622	23.1689	22.989	22.6541	0.334813	0.469324
ARF5	26.7498	26.8696	26.1172	26.1727	26.4133	26.3601	26.3316	25.4661	26.4773	26.1428	0.334549	0.516743
YARS2	25.6714	26.2733	26.0093	26.1252	24.6689	26.0256	26.1066	25.9462	26.0198	25.6868	0.332978	0.402577
CTSA	24.9158	23.7289	24.5778	25.5334	25.3226	24.5668	22.6572	24.8785	24.689	24.3563	0.332681	0.186939
SFSWAP	27.0058	27.9124	27.8298	27.3122	26.8999	27.2096	27.185	27.4354	27.5151	27.1825	0.332579	0.661066
RBM25	29.5598	29.8715	29.7408	29.4906	29.626	29.2644	29.2994	29.147	29.6657	29.3342	0.33147	1.31441
SPG21	24.4773	24.4178	24.421	24.5352	24.5638	24.2286	23.3809	24.3525	24.4628	24.1315	0.331367	0.599759
C19orf43	25.334	26.3032	26.2075	25.5624	25.4258	25.7225	25.5185	25.4152	25.8518	25.5205	0.33127	0.635555
PRPF18	24.0798	24.3464	24.3124	23.9461	24.3074	23.3233	23.7594	23.9719	24.1712	23.8405	0.330665	0.708515
EML2	26.9468	26.3348	27.0867	26.8241	26.0544	26.5723	26.6788	26.5654	26.7981	26.4677	0.330352	0.754655
EIF2S1	27.8999	27.5787	27.8883	28.0115	27.2511	27.6956	27.7614	27.352	27.8446	27.515	0.329564	1.0995
TSN	27.4107	27.4706	27.1132	27.2388	26.5145	27.2311	27.2122	26.9594	27.3083	26.9793	0.329013	0.896783
PDCD4	27.7959	27.2744	27.5489	27.3294	27.3622	27.0597	27.0651	27.1463	27.4871	27.1583	0.328824	1.26048
NSUN4	23.7026	23.3005	23.8896	24.1252	23.1304	23.1515	23.3836	24.0372	23.7545	23.4257	0.32879	0.559463
AGL	29.4871	29.2059	29.2814	29.4083	28.9716	29.07	29.0891	28.9423	29.3456	29.0182	0.327416	2.3917
GSTO1	28.6688	28.038	28.3041	28.1256	28.1164	27.8149	28.4212	27.4746	28.2841	27.9568	0.327321	0.634235
DNAJC17	24.1892	25.4417	25.8844	24.6524	24.3784	25.1888	25.0284	24.2651	25.0419	24.7152	0.32677	0.308584
EIF3K	26.8271	26.8748	26.9035	27.3095	26.4458	26.706	26.7804	26.6768	26.9787	26.6522	0.326468	1.30852
GRHPR	27.2368	26.792	26.7442	26.7295	26.6186	26.5487	26.7503	26.2793	26.8756	26.5493	0.32638	1.08498
TM9SF3	27.1494	27.5407	27.4048	28.0341	27.1558	27.9183	26.9369	26.8145	27.5322	27.2063	0.325879	0.477426
DAK	27.9209	27.2695	27.678	27.4898	27.7928	26.9935	27.2119	27.0601	27.5895	27.2646	0.324967	0.688199
DPM3	24.3594	24.1223	23.7157	24.2014	25.1799	24.594	23.1285	22.1973	24.0997	23.7749	0.324756	0.182911
IL1RAP	23.3924	23.3354	23.1851	23.8544	23.0821	23.791	22.4933	23.1052	23.4418	23.1179	0.323924	0.488514
GALNT6	25.5828	26.088	25.5234	26.2539	25.4542	26.2811	25.258	25.1618	25.862	25.5388	0.32324	0.466327
PA2G4	28.4599	28.6522	28.7006	28.8277	27.7133	28.2577	28.5332	28.8438	28.6601	28.337	0.323099	0.607829
LXN	27.8959	26.7782	27.0452	27.4394	27.1936	26.6418	27.1289	26.9025	27.2897	26.9667	0.322963	0.548802
LSS	25.1946	24.9921	24.8944	25.3134	24.7227	24.9613	24.5416	24.8816	25.0986	24.7768	0.321845	1.28723
TMCO1	25.9006	25.8448	25.8579	26.6812	25.5794	26.5281	25.2539	25.6374	26.0711	25.7497	0.321465	0.418427
ERO1L	28.9071	28.0406	28.4525	28.6468	28.2261	28.1257	28.1417	28.2749	28.5118	28.1921	0.319682	0.865096
ADAM15	24.149	24.3672	23.8593	24.4008	24.5336	24.5841	22.462	23.9214	24.1941	23.8753	0.318801	0.255727
XPO1	29.901	30.1042	29.631	30.0974	29.4237	29.8211	29.7681	29.4463	29.9334	29.6148	0.318591	1.08676
CHID1	25.2294	24.9495	24.7562	24.8095	25.2971	24.6448	24.2031	24.3254	24.9362	24.6176	0.318546	0.55664
RNMT	26.6759	27.0115	27.1834	26.8413	26.2271	26.7266	26.7384	26.7466	26.928	26.6097	0.318335	0.970913
USP14	27.386	27.0792	27.5048	27.5218	26.7709	26.9456	27.1675	27.3409	27.3729	27.0562	0.316717	1.01066
LTA4H	29.0184	28.8267	29.1357	29.2833	28.607	28.5575	28.9008	28.9342	29.066	28.7499	0.316125	1.21681
NACC1	26.7487	27.0688	26.8985	26.7819	26.5254	26.8037	26.4758	26.4286	26.8745	26.5584	0.316097	1.53485
PSMD5	27.3161	27.0574	27.2289	27.362	26.6479	26.963	27.1192	26.9736	27.2411	26.9259	0.315224	1.40801
YKT6	25.5794	25.3884	25.2803	25.5497	25.0558	25.4554	25.0388	24.9908	25.4494	25.1352	0.31428	1.29999
RHOT2	25.2878	25.0784	25.1123	25.7317	24.5051	26.1493	24.3909	24.909	25.3026	24.9886	0.313959	0.307588
LTN1	24.5927	24.5744	23.9677	24.2864	24.149	24.2497	23.9862	23.7816	24.3553	24.0416	0.31368	0.884671
GOLM1	23.3051	24.0061	23.3884	23.7659	23.578	24.1758	23.1625	22.295	23.6164	23.3028	0.313531	0.308695
NCBP1	27.7825	27.8477	27.529	27.6747	27.3154	27.5838	27.5557	27.1264	27.7085	27.3953	0.31314	1.29523
TKT	31.8086	31.7679	32.4631	32.4183	31.0924	31.6295	32.1295	32.354	32.1145	31.8013	0.313135	0.408662
IPO5	29.8058	29.9137	29.5396	29.8914	29.3351	29.7087	29.5863	29.2684	29.7876	29.4746	0.312993	1.22784
RUVBL2	26.9179	27.3359	27.0102	26.9193	26.4158	26.9281	26.8684	26.7203	27.0458	26.7331	0.312708	1.07368
MSH6	28.7054	28.6808	28.6664	28.6806	28.2512	28.5023	28.5128	28.218	28.6833	28.3711	0.31224	2.11084
SRRT	24.3112	24.4449	24.4164	24.2857	23.9074	24.6781	23.9436	23.6813	24.3646	24.0526	0.311954	0.686552
FSCN1	27.0135	26.7145	27.0648	27.3825	26.3054	26.5747	26.9647	27.0904	27.0438	26.7338	0.310019	0.658524
AKR1A1	25.5133	24.6095	25.1182	25.3471	25.5817	24.6439	24.5313	24.5923	25.147	24.8373	0.309711	0.435477
TRABD	24.2096	24.754	23.8638	24.7318	23.8113	24.8868	23.9201	23.7028	24.3898	24.0802	0.309578	0.389972
PHGDH	29.7371	28.8424	29.5869	29.9268	29.1457	29.1165	29.2223	29.371	29.5233	29.2139	0.309437	0.598781
LPCAT1	25.6124	25.4874	25.1103	25.9423	25.4571	26.0553	24.5683	24.8348	25.5381	25.2289	0.30925	0.356256
ZC3HC1	24.4052	24.8923	24.9597	24.699	24.1299	24.5925	24.3812	24.6163	24.739	24.43	0.309044	0.937367
HNRNPA1	33.264	34.1022	33.8024	33.4912	32.9191	33.8742	33.367	33.2658	33.665	33.3565	0.308436	0.529751
OTUD7B	22.8764	22.7598	22.8694	22.713	21.174	22.7806	23.1467	22.8842	22.8046	22.4964	0.30829	0.285467
TUFM	27.777	27.5242	27.6551	27.4977	26.6823	27.3142	27.5555	27.6694	27.6135	27.3054	0.308135	0.641424
BOD1L1	28.8014	29.183	29.2632	28.8228	28.7212	28.4099	28.7922	28.9154	29.0176	28.7097	0.307933	0.980786
PTPRF	25.4932	25.7849	24.6263	26.6871	24.9771	26.0646	25.2571	25.0611	25.6479	25.34	0.307918	0.255977
LARS2	26.1824	25.9419	26.094	26.2669	25.5774	25.8488	25.8708	25.9566	26.1213	25.8134	0.307889	1.54331
XPO7	26.8108	26.6355	26.3087	26.5892	26.0854	26.298	26.3644	26.3668	26.586	26.2786	0.307388	1.32695
MCM2	28.3718	28.0612	28.5083	28.6145	28.0179	27.9665	28.1283	28.2164	28.3889	28.0823	0.306655	1.22317
PGM2L1	25.1923	24.6417	24.79	24.9242	24.7272	24.6781	24.7176	24.2005	24.8871	24.5809	0.306202	0.896694
NXF1	26.4432	26.6698	26.7243	26.3364	26.0989	26.3625	26.332	26.1572	26.5434	26.2376	0.305789	1.45972
TBC1D9B	24.2546	23.9251	23.7921	24.1818	23.8668	23.7712	23.6764	23.618	24.0384	23.7331	0.305287	1.34201
ABCD3	27.9643	28.205	26.9005	28.2945	27.9848	28.961	26.7984	26.3992	27.8411	27.5358	0.305245	0.178898
HNRNPA3	28.5641	29.4797	28.9709	28.6882	28.2632	29.1148	28.5468	28.5612	28.9257	28.6215	0.304237	0.517921
IDH2	28.1681	27.227	27.5735	27.4895	27.7667	27.2223	27.231	27.0213	27.6145	27.3103	0.304235	0.556406
EHMT1	27.5102	28.2083	28.1495	27.6376	27.2953	27.7313	27.5914	27.6708	27.8764	27.5722	0.304211	0.739596
CARM1	25.5851	25.5953	25.9269	25.9503	25.2753	25.3421	25.5862	25.6372	25.7644	25.4602	0.30421	1.19137
TCP1	29.2378	29.2419	29.697	29.8955	28.5615	29.0407	29.5069	29.7468	29.518	29.214	0.304079	0.437944
NAE1	27.0294	26.5499	26.8853	26.8443	26.0742	26.454	26.7761	26.7894	26.8272	26.5234	0.303798	0.76258
GPI	33.0285	32.4219	32.4936	32.5746	32.351	32.3375	32.3636	32.2513	32.6296	32.3259	0.303774	1.14651
POLE	24.8119	24.3492	24.0005	24.223	24.3789	24.3882	23.9545	23.4487	24.3461	24.0426	0.303583	0.493754
PDCD6IP	28.7353	28.6989	28.9538	28.9351	27.9848	28.5741	28.6785	28.8756	28.8308	28.5283	0.302509	0.72996
PLA2G4A	26.9272	26.6072	26.6013	26.6477	26.8114	26.493	26.4703	25.7995	26.6959	26.3935	0.302316	0.637387
PSMA7	28.7378	28.4459	28.8894	29.019	27.9525	28.3071	28.7694	28.8595	28.773	28.4722	0.300867	0.577207
SMEK1	25.978	26.567	26.351	26.0553	25.707	26.0514	26.0815	25.9081	26.2378	25.937	0.300815	0.957515
ALDH7A1	28.1111	27.1306	27.7842	27.7583	27.0921	27.1088	27.5264	27.8538	27.696	27.3953	0.300755	0.501054
METTL7A	26.2444	25.5839	26.0787	26.1901	26.0276	26.3079	25.3668	25.1951	26.0243	25.7243	0.299939	0.440383
ECI1	27.9661	27.0346	27.6512	27.8297	27.102	27.1522	27.4944	27.5374	27.6204	27.3215	0.298902	0.602334
CTNNAL1	24.243	24.106	23.8117	24.5642	23.7235	24.1581	23.9466	23.7025	24.1812	23.8827	0.298544	0.779766
CLASRP	25.1692	25.3751	25.7413	25.0245	24.7966	25.4521	24.8907	24.9796	25.3275	25.0297	0.297799	0.674167
UBE2V1	29.1899	29.1808	29.1224	29.2944	28.3621	28.534	29.4646	29.2369	29.1969	28.8994	0.297512	0.506187
ALDH5A1	25.0802	24.5117	25.6292	25.705	24.9162	24.4684	24.9822	25.3697	25.2315	24.9341	0.297389	0.390878
NOMO3;NOMO1;NOMO2	26.4242	26.3766	26.7123	27.1177	26.0919	26.2702	26.3647	26.7166	26.6577	26.3609	0.296821	0.663862
AP2A1	28.7341	28.7932	28.708	28.8908	28.1724	28.6202	28.6197	28.5298	28.7815	28.4855	0.296006	1.38886
PNP	29.2703	28.9143	28.8368	29.5243	28.524	28.4882	29.0867	29.2633	29.1364	28.8405	0.295886	0.541484
PSMD12	27.7645	27.5139	27.6904	27.9296	27.3083	27.2937	27.5574	27.5572	27.7246	27.4291	0.295442	1.39058
PYCR2	25.4913	25.5242	25.6925	26.11	25.52	25.0823	25.5927	25.4421	25.7045	25.4093	0.295236	0.808432
GNAS	28.4927	28.2989	28.1794	28.5297	27.8972	28.4635	28.0446	27.9162	28.3752	28.0804	0.294772	0.970834
ACTL8	26.6617	25.5633	26.3695	26.4473	25.745	25.6362	26.0476	26.4339	26.2604	25.9657	0.294737	0.439871
SEC24C	27.9556	27.7056	27.9933	28.021	27.5537	27.4998	27.711	27.7409	27.9189	27.6263	0.292544	1.69551
COPS5	26.3033	25.6989	26.3736	26.3133	25.7426	25.5678	26.0355	26.1742	26.1723	25.88	0.292278	0.671187
STT3B	26.7908	27.3885	25.4381	27.3928	27.2184	27.4575	25.5676	25.5983	26.7526	26.4605	0.292113	0.164165
GBAS	26.2256	25.6119	26.5036	26.5975	26.9059	25.1193	25.7789	25.9667	26.2346	25.9427	0.291936	0.281457
NUP160	27.546	27.6986	27.4445	27.8241	27.1023	27.45	27.4853	27.3084	27.6283	27.3365	0.291799	1.28489
TBRG4	27.0263	27.084	26.9745	27.1044	26.6839	26.723	26.9157	26.7	27.0473	26.7557	0.291649	2.49997
TOR1A	23.8551	24.0723	23.8272	23.98	23.9436	23.8619	23.7916	22.9722	23.9336	23.6423	0.291279	0.589969
IPO4	26.6699	26.7175	26.3185	26.5593	26.0857	26.472	26.5077	26.0385	26.5663	26.276	0.290336	0.974947
RPL22	28.4484	28.3032	28.9903	28.0345	28.4768	27.6457	28.1677	28.3257	28.4441	28.154	0.29012	0.48845
GANAB	30.7782	30.1747	30.504	30.7982	30.3946	30.1422	30.1505	30.4074	30.5638	30.2737	0.290117	0.898348
TMEM59	24.1061	25.3815	24.5727	25.6715	22.3256	25.7867	25.1173	25.3431	24.9329	24.6432	0.289713	0.125669
GPRC5A	27.9971	28.4703	27.7182	28.8173	27.6912	28.5279	27.4802	28.1472	28.2507	27.9616	0.289083	0.370346
PPP5C	27.1392	26.8726	27.3987	27.4199	27.0841	26.5128	26.9925	27.085	27.2076	26.9186	0.28901	0.757038
ASNS	27.0328	26.6769	27.1291	27.1563	26.8978	26.2309	26.8226	26.8882	26.9988	26.7099	0.288884	0.724082
EIF4A2	25.6456	25.5635	25.4165	25.4324	24.9429	25.5347	25.1886	25.2388	25.5145	25.2262	0.288247	1.13274
THOC1	27.0396	26.8983	26.5542	26.9802	26.7766	26.6855	26.4235	26.4341	26.8681	26.5799	0.288138	1.06467
TRMT6	25.9245	26.138	26.2642	26.1033	25.9578	25.8799	25.7136	25.7282	26.1075	25.8199	0.287614	1.69196
TBC1D13	23.5761	23.3098	23.5134	23.7005	23.1766	22.9293	23.7756	23.0689	23.525	23.2376	0.287349	0.683
MRPL10	22.6573	23.1142	22.5215	23.1626	22.2743	22.9326	22.7308	22.3709	22.8639	22.5771	0.286778	0.609785
ISY1	25.2479	25.9125	25.5895	24.8759	25.2289	25.3389	25.0607	24.8507	25.4064	25.1198	0.286678	0.537846
TDP2	25.9424	26.2192	26.9725	26.1882	26.2928	26.1579	25.9446	25.7822	26.3306	26.0444	0.286183	0.529386
CCT7	30.967	30.6762	30.9958	31.437	30.1337	30.3974	31.0356	31.3671	31.019	30.7334	0.285563	0.384865
VPS45	24.5565	24.2362	24.5689	24.3121	24.7543	24.4641	24.3352	22.9779	24.4184	24.1329	0.285545	0.295829
THOC2	27.524	27.5864	26.7482	26.562	27.2369	27.3649	26.6392	26.038	27.1051	26.8197	0.285394	0.296762
ACP2	25.2033	25.9063	25.0117	25.7913	24.8911	26.0177	24.7683	25.0966	25.4781	25.1934	0.284708	0.340656
CYB5R1	27.2223	27.7526	27.0627	27.331	26.9526	27.5362	27.0276	26.7159	27.3422	27.0581	0.284072	0.589184
MALT1	23.458	23.5052	23.4011	24.1784	23.2984	23.4869	23.5445	23.0775	23.6357	23.3518	0.283859	0.645578
SLC25A6	29.3382	29.5078	29.0939	29.7695	28.9177	29.6191	29.0391	29.0026	29.4274	29.1446	0.28275	0.628989
MTPAP	25.0928	24.7633	25.058	24.8656	25.0709	25.139	25.1487	23.2933	24.9449	24.663	0.281956	0.247692
IMPA1	24.2711	24.0701	24.4055	24.5385	22.9736	24.2039	24.2013	24.7815	24.3213	24.0401	0.281216	0.299421
CWC25	26.9587	26.6483	26.9504	26.6017	26.8982	25.2749	26.3878	27.4751	26.7898	26.509	0.280763	0.238277
CAPZA2	24.9794	25.3546	25.704	25.3183	24.1586	25.5666	25.1049	25.4074	25.3391	25.0594	0.279697	0.344406
POLA1	27.9807	28.4102	27.9636	27.3696	27.7822	27.879	27.659	27.2852	27.931	27.6513	0.279674	0.513629
SLC25A10	27.2279	27.5369	27.4486	27.6458	26.7259	27.7423	27.1092	27.166	27.4648	27.1859	0.278958	0.574566
BAG6	26.822	26.8162	26.693	26.905	26.4519	26.4755	26.5767	26.6179	26.809	26.5305	0.278522	2.48483
RFC4	26.0352	26.3981	26.1628	25.7416	25.7578	26.2284	25.8988	25.3425	26.0844	25.8069	0.27756	0.567291
PPP2R1A	28.8387	28.4596	28.6267	28.6708	28.1127	28.4302	28.4353	28.5078	28.649	28.3715	0.277468	1.24943
LANCL2	26.326	26.0943	26.487	26.6078	26.3778	25.6395	26.0659	26.3234	26.3788	26.1016	0.277142	0.660466
CCNK	25.3902	25.9296	25.6431	25.5562	25.3137	25.3417	25.4133	25.3421	25.6298	25.3527	0.277108	1.2808
LRPPRC	31.4037	31.1825	31.3421	31.5943	30.9968	31.0704	31.2807	31.0676	31.3807	31.1039	0.276773	1.41291
CWF19L1	26.017	26.2766	26.4499	26.0117	25.7967	26.0006	26.0238	25.8321	26.1888	25.9133	0.275516	1.19594
PPIG	28.5562	27.7368	28.297	27.788	28.455	27.2062	27.2118	28.4045	28.0945	27.8194	0.275131	0.282173
GEMIN4	26.1156	26.6054	26.116	26.2246	25.7916	26.0572	26.1959	25.9172	26.2654	25.9905	0.274941	0.968695
CD55	31.0645	29.9805	30.7195	30.9189	30.6487	30.6088	30.1261	30.2013	30.6708	30.3962	0.274611	0.445541
STAT1	25.6465	25.9518	26.517	25.9525	25.2346	25.767	26.4098	25.5613	26.017	25.7432	0.273779	0.39028
VPS26B	23.502	22.9873	23.2626	23.1376	23.5665	22.8696	22.9319	22.4269	23.2224	22.9487	0.273681	0.480514
DHX33	24.1427	23.9324	23.6647	23.8242	23.9782	23.8421	23.7099	22.9399	23.891	23.6175	0.273441	0.492749
GTF2B	26.1915	26.8121	26.8197	26.3241	25.7338	26.5355	26.4515	26.3332	26.5368	26.2635	0.27334	0.514757
PITRM1	25.3255	25.134	25.2016	25.6039	24.5765	25.1157	25.1837	25.2961	25.3162	25.043	0.273256	0.695356
FAM49B	27.5639	27.7411	27.2622	27.5464	27.059	27.4417	27.3573	27.1633	27.5284	27.2553	0.273064	1.07322
SLC25A4	27.1923	27.1478	26.736	27.4028	26.5642	27.4659	26.8242	26.5334	27.1197	26.8469	0.272802	0.481366
ZW10	25.7672	25.6233	25.0882	25.3651	25.3578	25.3969	25.3645	24.6348	25.461	25.1885	0.272476	0.529791
CMTR1	28.2159	28.6344	28.249	27.6785	27.8734	28.1554	28.2214	27.4389	28.1944	27.9223	0.272135	0.46323
THEM6	24.2864	24.335	23.0787	23.901	24.2036	24.9213	22.8761	22.5128	23.9003	23.6284	0.271846	0.165495
UBLCP1	25.5454	25.2114	25.4408	25.6044	25.2278	24.9732	25.1212	25.3939	25.4505	25.179	0.271474	1.1488
WAPAL	28.1134	28.4112	28.0987	27.8612	28.1217	27.8952	27.6807	27.7016	28.1211	27.8498	0.27133	0.901873
NNMT	25.8784	25.3335	25.6684	25.4274	25.2101	25.385	25.4022	25.2262	25.5769	25.3059	0.271049	1.05812
PELP1	28.2883	28.3108	28.2372	28.3228	27.9705	27.9873	28.1198	27.9977	28.2898	28.0188	0.270936	3.35428
CBX8	25.9751	26.4281	26.1199	25.0695	25.3198	25.8909	25.6759	25.6231	25.8982	25.6274	0.270765	0.373945
IFIT2	29.4321	29.6612	29.8288	29.7502	29.1642	29.4204	29.6852	29.3201	29.6681	29.3975	0.270598	1.00164
PRDX2	28.8708	28.3768	28.1909	28.3132	27.9665	28.4493	28.2471	28.008	28.4379	28.1677	0.2702	0.702371
UGP2	27.4311	27.074	27.0416	27.4558	26.636	26.9013	27.0622	27.3228	27.2506	26.9806	0.270052	0.723989
DERA	26.0398	25.9662	25.8945	25.7737	26.0652	25.4709	25.7071	25.3522	25.9186	25.6488	0.269738	0.802531
CDC27	25.9602	25.8085	25.7112	25.7705	25.7125	25.6136	25.5491	25.2974	25.8126	25.5431	0.269447	1.3962
ZC3H18	27.9499	28.1515	28.2051	27.5566	27.5863	27.8467	27.6899	27.6632	27.9658	27.6965	0.269277	0.863694
POLD1	28.2141	28.1029	28.0304	27.9157	28.1423	27.8777	27.7864	27.3802	28.0658	27.7967	0.269146	0.784063
VDAC3	28.6485	28.3872	28.8391	29.1925	28.6099	28.3713	28.2015	28.8091	28.7668	28.4979	0.268898	0.587087
SHCBP1	23.6096	23.4532	23.5567	23.5551	22.7617	23.3719	23.6321	23.3348	23.5437	23.2751	0.268552	0.699654
UFC1	25.3084	24.4182	24.9491	25.3238	24.4033	24.8164	24.9699	24.7373	24.9999	24.7317	0.26815	0.503893
PRPS1	27.4904	27.3043	27.5646	27.7952	26.7094	27.0513	27.6583	27.6642	27.5387	27.2708	0.267849	0.471976
APOBEC3C	25.8375	25.7004	25.2833	25.7564	25.1792	25.3774	25.5375	25.4122	25.6444	25.3766	0.267827	0.948408
PSMD1	29.2766	29.405	29.2853	29.4496	28.8961	29.1164	29.1346	29.1988	29.3541	29.0865	0.267618	1.83664
MOSPD2	24.2227	24.244	23.9678	24.9573	24.5025	24.7089	24.1021	23.0126	24.348	24.0815	0.266441	0.250676
PMPCB	24.1019	24.2125	24.7054	24.8659	23.2861	24.0841	24.4625	24.9888	24.4714	24.2054	0.266028	0.272325
FOCAD	23.457	23.5869	23.2033	23.7197	23.5417	24.1529	23.3642	21.8455	23.4917	23.2261	0.265644	0.21044
CCDC22	23.6591	23.4699	23.9888	23.8211	23.4387	23.8608	24.0027	22.5766	23.7347	23.4697	0.265023	0.332753
HUWE1	29.2675	29.2093	28.9268	29.2392	29.0493	29.0167	28.9379	28.5806	29.1607	28.8961	0.264597	1.02311
UBE3C	24.4346	25.2842	23.9693	24.2056	24.3359	24.4912	23.9598	24.0483	24.4734	24.2088	0.264589	0.367562
USP9X	26.9877	26.611	26.5397	26.902	26.6363	26.4254	26.5238	26.3981	26.7601	26.4959	0.26417	1.13657
GSTM3	28.3754	27.5509	27.6963	28.0761	27.8572	27.4126	27.7595	27.6146	27.9247	27.661	0.263727	0.591481
SMARCD1	25.4448	25.6434	25.4353	25.1883	25.1294	25.1996	24.9704	25.3594	25.4279	25.1647	0.263259	1.11568
ACTR2	28.7995	28.6764	28.8575	28.7036	28.1645	28.7198	28.5881	28.5125	28.7592	28.4962	0.26299	1.08835
FAM83H	23.9416	23.6784	24.1646	23.8783	22.6406	23.9953	23.7177	24.2579	23.9157	23.6529	0.262847	0.298573
CLCN7	24.9309	25.3817	24.4306	25.5089	25.248	26.0061	22.8745	25.0731	25.063	24.8004	0.262608	0.138793
PRMT5	28.1403	28.2402	28.3231	28.4045	27.653	27.9549	28.2127	28.2402	28.277	28.0152	0.261829	0.895227
TOMM40	26.8065	26.6603	26.9001	27.5228	26.44	26.7851	26.6623	26.9556	26.9724	26.7108	0.261657	0.557937
RPP40	25.0787	25.2384	25.6761	25.5297	24.4955	24.9043	25.4911	25.5864	25.3807	25.1193	0.261397	0.394818
INTS2	23.719	23.4198	23.3725	23.3901	22.5468	23.528	23.5551	23.227	23.4754	23.2142	0.261117	0.476673
UROD	26.7165	25.2414	26.5845	27.1178	26.5966	25.028	26.5578	26.4337	26.415	26.154	0.261008	0.183928
RPS27L	26.7761	25.9175	26.5796	26.1952	27.1459	25.956	25.7123	25.6112	26.3671	26.1063	0.260749	0.26644
SEC24D	25.8067	25.4193	25.6337	26.0967	25.7055	25.2186	25.4006	25.5894	25.7391	25.4785	0.260571	0.709639
MSH2	27.6927	27.2871	27.4728	27.5324	27.0604	27.2025	27.3331	27.3471	27.4963	27.2358	0.260497	1.29097
ME2	25.94	25.2543	25.8875	26.3282	25.8194	24.9798	25.765	25.8062	25.8525	25.5926	0.259917	0.374025
ACTG1	35.5941	35.3617	35.6	35.591	34.9779	35.1881	35.4151	35.5296	35.5367	35.2777	0.259051	0.979126
ELP3	25.1368	24.7732	24.7519	24.538	25.3814	24.6444	24.6283	23.5108	24.7999	24.5412	0.258708	0.262147
PGM3	26.1633	25.82	26.2468	26.0861	26.175	25.3715	25.7913	25.9492	26.0791	25.8217	0.257336	0.636669
ANP32B	27.1396	26.1121	26.1007	26.6726	26.3628	25.8866	26.3599	26.3871	26.5062	26.2491	0.257135	0.409007
DDX39A	28.3962	27.9786	28.3732	28.4121	28.1782	28.0489	28.1659	27.7407	28.29	28.0334	0.256616	0.891074
PAIP1	28.1686	27.9459	28.368	28.2084	27.8001	27.8377	28.1016	27.9268	28.1727	27.9166	0.256156	1.23185
PPP1CB	28.5655	28.3436	28.7272	28.7893	28.3979	28.024	28.4205	28.5588	28.6064	28.3503	0.256082	0.846906
EIF3E	29.1046	29.0833	28.9839	29.2378	28.8822	28.836	28.8877	28.7819	29.1024	28.8469	0.255475	2.35185
NCLN	27.3444	27.6306	26.7052	27.7231	27.4445	27.9873	26.3495	26.6005	27.3508	27.0954	0.255369	0.232789
ZNFX1	25.1366	25.3962	25.5816	25.843	24.7709	25.4258	25.5531	25.187	25.4894	25.2342	0.255177	0.515404
PPIL4	25.0106	25.8073	25.7184	25.1184	24.9173	25.3915	25.1948	25.1306	25.4137	25.1585	0.255148	0.520434
SUGP2	29.7117	29.7245	29.4999	28.966	29.5927	29.0925	29.1903	29.0061	29.4755	29.2204	0.255111	0.537794
HEBP1	23.7693	23.6682	23.829	23.5407	24.1601	24.4145	21.7168	23.4967	23.7018	23.447	0.254784	0.160233
RHOF	25.3553	25.6089	25.0095	25.3294	25.2304	25.3921	24.9586	24.703	25.3258	25.071	0.254744	0.620018
KRR1	24.8457	24.5942	24.6031	25.1327	24.2894	23.9166	24.7089	25.2431	24.7939	24.5395	0.254421	0.350715
UBR4	28.3562	28.321	27.7763	28.3297	28.1547	28.1112	27.9538	27.5461	28.1958	27.9414	0.254367	0.612033
ALDH3A2	26.4728	26.5475	25.6703	26.5644	26.3183	26.7925	25.4312	25.6958	26.3137	26.0595	0.254263	0.281414
CDK1	29.3493	29.1732	29.1753	29.2164	29.074	28.9012	29.0865	28.837	29.2285	28.9747	0.253889	1.83282
ATG7	24.483	24.3883	24.6581	24.796	24.1641	24.1854	24.4142	24.5465	24.5813	24.3275	0.253797	1.00995
WBP11	27.7227	28.7532	28.4573	27.9242	27.7353	28.2258	27.9062	27.9754	28.2143	27.9607	0.253651	0.439221
TUBA1C	29.5167	29.2016	29.3298	29.4187	28.5715	29.1526	29.3784	29.3509	29.3667	29.1133	0.253366	0.601611
MTX1	25.9273	26.2495	25.9268	26.5942	25.9419	26.2977	25.8851	25.5604	26.1744	25.9213	0.253148	0.533819
GOT1	27.1273	26.6084	27.3405	27.4038	26.7572	26.3274	27.05	27.333	27.12	26.8669	0.253066	0.395906
NAA25	25.3108	25.5682	25.09	25.0615	24.7377	25.0459	25.2334	25.0014	25.2576	25.0046	0.253034	0.808541
MOB1A;MOB1B	25.5595	25.6321	25.6845	25.3617	25.1919	25.3856	25.4299	25.221	25.5595	25.3071	0.252348	1.47045
CTR9	28.4619	28.8686	28.7411	28.4063	28.1819	28.4474	28.4782	28.3613	28.6195	28.3672	0.252282	1.006
GOSR1	25.3694	25.521	25.2717	25.5138	25.2029	25.2991	25.0108	25.1569	25.419	25.1674	0.251553	1.59619
USP22	23.567	23.4854	24.0927	23.775	23.7379	22.864	23.8304	23.4827	23.73	23.4787	0.251287	0.437866
TPP2	27.2456	26.978	27.3392	27.422	26.8477	26.8439	27.0381	27.2507	27.2462	26.9951	0.251118	0.938556
TAMM41	26.4098	26.2558	26.2211	26.2756	26.0811	25.9728	26.0117	26.0926	26.2905	26.0396	0.250998	2.61011
RAB18	27.5537	27.6277	27.294	27.7708	27.2744	27.7546	27.1902	27.0246	27.5616	27.311	0.250597	0.645528
SHMT1	25.3326	25.099	25.5369	25.4629	24.7613	24.9043	25.3135	25.4499	25.3579	25.1073	0.250588	0.629725
VAT1	28.8102	28.8175	28.8509	28.915	28.5747	28.4628	28.6365	28.7203	28.8484	28.5986	0.249837	2.25341
NDUFA10	24.6295	24.2691	24.7985	25.018	24.6116	24.4837	24.4253	24.1996	24.6788	24.4301	0.248697	0.66506
GOLPH3	26.0431	25.5477	25.5488	25.8776	25.3685	25.5952	25.5765	25.4839	25.7543	25.506	0.24829	0.944711
ELAVL1	27.5441	27.3922	27.0865	27.5518	27.3383	27.0407	26.8516	27.351	27.3937	27.1454	0.248239	0.748192
TSTA3	27.4192	26.3358	27.2284	27.2315	26.9724	26.2549	26.8676	27.1277	27.0537	26.8056	0.248093	0.343483
GGCX	25.0989	25.0829	23.8823	24.9094	24.962	25.5859	23.5295	23.9047	24.7434	24.4955	0.247846	0.173284
EXOSC10	29.1028	29.0818	28.7318	28.1488	28.9231	28.5992	28.5185	28.0352	28.7663	28.519	0.247331	0.372364
PPP2R5A	23.9236	23.985	23.455	24.3563	23.7394	23.8463	23.7685	23.378	23.93	23.6831	0.246936	0.539321
BPNT1	26.0925	25.3845	25.7046	25.7338	25.2331	25.6142	25.5796	25.5082	25.7289	25.4838	0.245084	0.707254
STEAP4	28.5411	28.4791	27.8814	28.4403	28.1397	29.0272	27.7722	27.4233	28.3355	28.0906	0.244849	0.267458
PLS3	30.2311	29.6371	30.4119	30.5429	29.6798	29.6075	30.2122	30.3442	30.2057	29.9609	0.244801	0.393225
PUS7	29.4483	28.661	29.1781	29.6341	29.3073	28.3399	28.9222	29.3729	29.2303	28.9856	0.244772	0.327539
TUBA1B	33.6814	33.338	33.4655	33.5769	32.8041	33.3322	33.5117	33.4355	33.5155	33.2709	0.244594	0.669251
BROX	27.2854	27.0302	26.7992	26.7863	26.9612	26.8318	26.6827	26.4491	26.9753	26.7312	0.244063	0.744216
TARS2	24.5543	24.3309	24.171	24.4503	24.0506	24.203	24.3045	23.9737	24.3766	24.1329	0.243674	1.15131
DPP3	27.0425	26.6919	27.1845	27.1597	26.6484	26.5682	26.9813	26.9062	27.0197	26.776	0.243618	0.802508
PGM1	32.029	31.5621	31.6307	31.596	31.9726	31.2583	31.4209	31.1915	31.7044	31.4608	0.243601	0.543267
WDR18	26.4498	26.3909	26.6324	26.5746	26.469	26.0268	26.3121	26.2662	26.5119	26.2685	0.243435	1.19851
GBE1	28.8576	27.9795	28.032	28.1317	28.3359	28.0711	27.8871	27.7339	28.2502	28.007	0.243221	0.450497
FAM98B	24.8768	25.1388	25.116	24.993	24.7912	24.9642	24.5725	24.8243	25.0312	24.7881	0.243071	1.27443
NDUFAF7	24.4672	23.4324	24.4373	24.301	24.747	21.9438	24.3826	24.5962	24.1595	23.9174	0.242065	0.128785
BAG3	24.7144	25.3622	24.7983	24.8061	24.1259	25.1794	24.5915	24.8168	24.9202	24.6784	0.241859	0.399977
PTBP1	30.9758	30.3324	30.8276	31.0298	30.57	30.1688	30.6915	30.7692	30.7914	30.5499	0.241559	0.539823
SRRM2	30.9537	30.8869	31.1074	30.8662	30.4193	30.6242	30.6132	31.1925	30.9536	30.7123	0.241254	0.660685
TOMM70A	28.4494	28.6793	28.4427	28.8119	28.1722	28.9033	28.1226	28.2216	28.5958	28.3549	0.240907	0.54596
LRRC40	26.9938	26.7094	26.8899	26.9612	26.5993	26.6996	26.6	26.6925	26.8886	26.6479	0.240731	1.87576
MCM7	28.7803	28.5188	28.7038	28.8495	28.2161	28.4684	28.5535	28.6521	28.7131	28.4725	0.240592	1.0634
GCLC	23.878	23.5781	23.9341	23.898	23.4908	23.3627	23.8858	23.5896	23.822	23.5822	0.239849	0.873832
PYGL	26.7204	25.8367	25.9208	26.1732	26.154	25.9863	25.8931	25.6596	26.1628	25.9232	0.239535	0.48603
FDPS	29.6205	29.5059	29.5683	29.3567	29.0505	29.4456	29.3073	29.2935	29.5129	29.2742	0.238624	1.26511
LONP1	28.9962	28.2752	28.6421	28.9708	28.0282	28.3457	28.7759	28.7801	28.7211	28.4825	0.238622	0.426477
POLD3	26.6051	27.2242	27.1919	26.5575	26.2189	26.9487	26.8238	26.6344	26.8947	26.6564	0.238227	0.441309
ANKFY1	25.7739	25.5644	25.5313	25.7158	25.2412	25.5092	25.5062	25.3762	25.6464	25.4082	0.238183	1.4797
PSMA6	24.3914	24.066	24.3995	25.0134	24.0488	24.1113	24.3969	24.3606	24.4676	24.2294	0.238182	0.504394
ZFR	28.7502	28.9897	28.9123	28.6191	28.5424	28.3758	28.6067	28.7939	28.8178	28.5797	0.238143	1.02727
SF3B1	31.6332	31.952	31.3949	31.0007	31.4872	31.5022	31.2807	30.7588	31.4952	31.2572	0.237974	0.393475
TTI2	23.3508	23.2736	23.2365	23.3129	22.9462	23.3397	23.3355	22.6041	23.2934	23.0564	0.237051	0.63377
WDR6	25.8741	25.7185	25.6167	25.9232	25.3642	25.4821	25.6644	25.6756	25.7831	25.5466	0.236545	1.20966
EIF3L	29.5143	29.4625	29.4312	29.5673	29.1742	29.2319	29.3369	29.287	29.4938	29.2575	0.236315	2.66618
CHEK2	25.7269	26.0856	26.2852	26.214	26.0909	25.6801	26.0032	25.5924	26.0779	25.8417	0.236266	0.65329
MRPL4	26.9982	26.704	26.9168	27.2417	26.8417	26.4092	26.9375	26.7304	26.9652	26.7297	0.235484	0.718688
THUMPD1	25.1809	25.3828	25.5274	25.3415	24.539	25.279	25.3418	25.3324	25.3581	25.1231	0.23509	0.521372
PPP2R5E	23.2233	24.5072	24.0601	23.8942	23.8218	23.656	23.7642	23.5035	23.9212	23.6864	0.234859	0.3703
IWS1	25.7465	27.1132	26.7832	26.1753	25.1012	26.7299	26.4305	26.6175	26.4545	26.2198	0.234781	0.189633
NFIC	26.5489	26.5349	26.614	26.4329	26.4295	26.3175	26.2174	26.2287	26.5327	26.2983	0.234425	2.04451
SCAMP3	28.5518	28.6439	28.3057	28.8689	28.142	28.9998	28.0506	28.241	28.5926	28.3583	0.234225	0.421523
SGK223	21.9023	23.1506	22.915	24.0452	22.1712	22.8214	23.2581	22.8273	23.0033	22.7695	0.233768	0.185178
RPL38	27.8971	26.543	26.5655	26.9683	27.3247	26.2285	26.9994	26.4888	26.9935	26.7603	0.233165	0.234583
CISD2	26.8458	26.9596	26.3983	26.6795	26.9134	26.8306	26.0624	26.1449	26.7208	26.4878	0.232953	0.40357
BCLAF1	30.657	30.7992	31.0812	30.4974	30.5201	30.3055	30.2981	30.9794	30.7587	30.5258	0.232907	0.532968
STX7	23.6781	24.0468	23.8808	24.4435	24.2838	24.8204	22.1901	23.8234	24.0123	23.7794	0.232873	0.150662
HYAL1	25.5513	23.3265	24.0592	24.4414	24.1089	23.304	24.7936	24.2411	24.3446	24.1119	0.232705	0.160876
ANXA6	27.3614	27.2255	27.562	28.1539	26.7874	27.5282	27.2936	27.7628	27.5757	27.343	0.232663	0.340784
EEF2	33.8949	33.6697	33.8745	33.9659	33.5532	33.4945	33.6994	33.7276	33.8513	33.6187	0.23258	1.47
BRD2	23.3059	23.0458	23.1282	22.6998	22.1911	22.957	23.1566	22.9447	23.0449	22.8124	0.232547	0.415318
SF3A3	26.514	26.911	26.9857	26.5446	25.9346	26.7826	26.6602	26.6488	26.7388	26.5065	0.232298	0.457951
TSFM	26.3677	26.2931	26.7165	26.7988	25.9745	26.1848	26.5035	26.5843	26.544	26.3118	0.232231	0.575622
MCMBP	27.356	27.4966	27.3883	27.4217	27.0768	27.2619	27.274	27.1215	27.4156	27.1835	0.232077	2.14643
CAMK2G	24.8898	25.0208	24.9999	25.0176	24.6679	25.1098	24.8454	24.3789	24.982	24.7505	0.231536	0.721269
TCAF1	23.9439	24.2353	24.0493	24.0867	23.1286	24.0545	24.1147	24.0914	24.0788	23.8473	0.231503	0.414028
CHD4	30.764	30.6207	30.3891	29.9154	30.5376	30.2715	30.0938	29.8605	30.4223	30.1909	0.231431	0.441705
CUL5	23.2268	23.0101	23.0596	23.4619	22.3771	22.6319	22.8304	23.9937	23.1896	22.9583	0.231309	0.254471
DDX60	27.2802	27.0217	26.7647	26.8669	26.9426	26.9715	26.8496	26.2449	26.9834	26.7521	0.231255	0.520807
RPL23	28.8161	27.9661	28.2359	28.1787	28.3198	27.8138	28.2197	27.9187	28.2992	28.068	0.231199	0.482046
AHSA1	28.2523	28.3076	28.3527	28.3309	27.6474	28.1317	28.3066	28.2333	28.3109	28.0797	0.23113	0.758326
CHAF1A	27.2126	27.5869	27.588	27.306	27.2358	27.1982	27.3196	27.0168	27.4234	27.1926	0.230793	1.02981
DHX15	29.5945	29.3678	29.6084	29.4028	29.2947	29.3735	29.3125	29.07	29.4934	29.2627	0.230691	1.34575
PRDX6	31.3052	30.9629	31.3195	31.3017	30.8492	30.8596	31.2061	31.0536	31.2223	30.9921	0.230173	0.969511
VWA9	24.3401	24.1349	24.1511	24.4268	23.637	24.173	24.2794	24.0431	24.2632	24.0331	0.230113	0.709677
NDUFB11	26.9167	26.6564	27.0723	27.1462	26.5045	27.2309	26.4611	26.6748	26.9479	26.7178	0.230105	0.508392
MIPEP	24.2614	24.034	24.4591	24.3826	24.2122	23.6674	24.0203	24.3193	24.2843	24.0548	0.229453	0.643305
ACOT9	26.1211	25.9563	26.1107	26.2608	26.2987	25.4546	25.7934	25.9868	26.1122	25.8834	0.228833	0.571946
OAS1	25.5788	25.1452	25.4356	25.1534	25.0323	25.0796	25.2258	25.0632	25.3283	25.1002	0.228031	1.01705
TMPO	28.1395	28.328	27.8883	28.1239	27.9149	28.5661	27.5864	27.503	28.1199	27.8926	0.227315	0.385464
PGD	30.0508	30.0471	29.9798	29.8349	29.7684	29.8895	29.7966	29.5489	29.9782	29.7509	0.227299	1.38044
NSA2	25.7472	25.8128	25.8462	25.6274	25.2052	25.333	25.7316	25.8579	25.7584	25.5319	0.226494	0.667538
BZW2	28.2457	28.3067	27.8522	27.7979	28.0787	27.9696	27.8262	27.4267	28.0506	27.8253	0.225339	0.538897
IFITM3	29.335	29.8345	29.4419	30.016	28.6119	30.2452	29.4989	29.373	29.6568	29.4323	0.224557	0.246248
DDX39B	31.176	30.796	31.2999	31.285	30.7616	30.8003	31.0888	31.0093	31.1392	30.915	0.224243	0.781435
CAPZA1	27.9979	28.4336	28.1907	27.9573	27.3376	28.2056	28.1052	28.0348	28.1449	27.9208	0.224083	0.445079
POP4	25.741	25.7372	25.9644	25.7047	25.9712	25.3091	25.471	25.5012	25.7868	25.5631	0.223679	0.703998
WBSCR22	25.561	25.6537	25.4517	25.8564	25.0557	25.6029	25.4164	25.554	25.6307	25.4072	0.223441	0.725417
HIST2H2BE;HIST1H2BB;HIST1H2BO;HIST3H2BB	31.4766	30.4775	30.947	31.0439	31.2485	30.1833	30.7782	30.8416	30.9862	30.7629	0.223365	0.31415
RAB13	26.7261	26.892	26.4812	27.0398	26.7089	26.9273	26.3045	26.3055	26.7848	26.5615	0.223254	0.526869
GDI2	29.986	29.6267	30.3189	30.3984	29.552	29.6735	30.0133	30.1984	30.0825	29.8593	0.223205	0.430335
TMEM126A	25.568	25.2687	25.5301	25.7182	25.6574	24.9413	25.2388	25.3552	25.5213	25.2982	0.223081	0.602322
TNPO1	29.3366	29.5822	29.1856	29.4972	29.2522	29.2676	29.1933	28.997	29.4004	29.1775	0.222896	1.07616
PGK1	30.9092	29.4362	29.8014	30.2831	30.2611	29.3794	29.8361	30.0625	30.1075	29.8848	0.222677	0.244124
NUP188	26.9357	27.0669	26.4783	26.859	26.6984	26.8588	26.7106	26.1838	26.835	26.6129	0.222107	0.527787
GPS1	27.0955	27.2135	27.1117	27.192	26.7753	26.9796	27.0949	26.8795	27.1532	26.9323	0.220866	1.60355
MAP7D1	25.0121	24.5468	24.4916	24.9042	23.8937	24.225	25.3537	24.5992	24.7387	24.5179	0.220767	0.268227
COPS7A	25.8375	25.3816	25.771	25.7098	25.1397	25.4795	25.6784	25.5209	25.675	25.4546	0.220345	0.704774
ITGAV	24.5787	24.767	24.9333	25.8431	24.7147	24.8581	24.6499	25.0181	25.0305	24.8102	0.220316	0.319488
HDAC1	26.0152	25.8814	26.0191	26.1533	25.5774	26.0066	25.8115	25.793	26.0173	25.7971	0.220131	1.10641
TTC37	25.9028	25.7191	25.4168	25.6166	25.7846	25.6954	25.5617	24.7335	25.6638	25.4438	0.219999	0.363904
PRPF6	28.2565	28.349	27.6409	27.5452	28.2536	28.0994	27.582	26.9785	27.9479	27.7284	0.219517	0.252769
HEATR3	25.0532	25.0175	24.6242	25.1873	24.3852	24.969	25.0075	24.6442	24.9706	24.7515	0.219088	0.532577
ZMYM3	24.3569	24.3863	24.1193	24.3223	24.487	24.1744	23.6381	24.0095	24.2962	24.0772	0.218964	0.544495
PRKD2	24.359	24.2826	24.2295	24.1399	24.1381	24.2227	24.0634	23.7117	24.2527	24.034	0.218736	0.915405
DYNC1H1	31.3429	31.3628	30.956	31.3148	31.1495	31.1831	31.0501	30.7224	31.2441	31.0263	0.217859	0.750064
PSMD8	27.7365	27.4413	27.7294	27.7436	27.4296	27.339	27.4844	27.5269	27.6627	27.445	0.217738	1.3819
ATP2C1	25.4012	25.5923	25.3674	26.096	25.5549	26.1697	24.9271	24.9354	25.6142	25.3968	0.217421	0.261872
UTP18	28.1932	27.6023	28.2221	28.4924	28.0545	27.6536	28.1284	27.8045	28.1275	27.9102	0.217277	0.448063
GNPAT	23.5388	23.6375	23.3295	23.8091	22.6174	24.3738	22.948	23.5068	23.5788	23.3615	0.217244	0.219016
SUPV3L1	26.847	26.9872	26.9167	27.1871	26.8767	26.7275	26.7416	26.7247	26.9845	26.7676	0.216857	1.41793
COPG1	29.0264	28.7179	28.7071	29.0187	28.4735	28.788	28.7079	28.6341	28.8676	28.6509	0.216684	0.996988
RRAGC;RRAGD	24.0991	23.8706	24.2822	24.0433	23.7055	23.9555	23.9388	23.8322	24.0738	23.858	0.215805	1.09663
ERMP1	25.8214	26.4768	24.9821	26.3013	26.2951	26.9074	24.6743	24.842	25.8954	25.6797	0.215713	0.125992
C2orf43	22.8976	22.9005	22.547	22.9395	22.4136	22.879	22.1684	22.9642	22.8212	22.6063	0.214842	0.45942
SLFN5	27.237	27.3388	27.1929	27.2823	27.0625	27.3233	27.1926	26.6148	27.2627	27.0483	0.214432	0.655049
COPS2	27.304	27.0296	27.2534	27.2328	27.1027	26.8667	27.0022	26.9919	27.2049	26.9909	0.214078	1.48844
PITPNB	27.2636	26.9346	27.356	27.2934	26.85	26.9056	27.1965	27.0394	27.2119	26.9979	0.214058	0.886739
SLC25A1	26.7128	26.8676	26.4896	26.8522	26.4187	27.0543	26.271	26.3228	26.7306	26.5167	0.213841	0.48145
MRI1	27.2732	26.9623	27.0651	27.1501	26.8547	26.9095	26.8298	27.0013	27.1127	26.8988	0.213833	1.51353
SPCS3	26.2171	26.1835	25.98	26.0544	26.1692	26.1837	25.4937	25.7331	26.1087	25.8949	0.21383	0.558649
ECH1	25.714	25.4903	25.6004	25.909	25.2968	25.2191	25.5675	25.7768	25.6784	25.465	0.21338	0.656279
OAS2	27.7878	28.0721	27.6895	27.7443	27.7001	28.0218	27.7734	26.9479	27.8234	27.6108	0.212583	0.374808
RPL37A	29.8005	28.1025	28.3989	28.9727	29.1897	27.3595	29.5211	28.3551	28.8187	28.6064	0.212293	0.130834
ACTN1	28.6052	28.3588	28.7993	29.2256	28.2329	28.0528	28.8	29.0543	28.7472	28.535	0.212238	0.298254
C17orf85	24.8457	26.1975	25.7667	24.8497	24.8058	25.8693	25.0288	25.1072	25.4149	25.2028	0.21213	0.205022
TPR	29.1298	29.5879	29.6333	29.2817	28.9903	29.237	29.166	29.3944	29.4082	29.1969	0.211279	0.695189
UQCRC2	27.3163	26.9136	27.4468	27.7698	26.6055	27.0777	27.3186	27.5999	27.3616	27.1504	0.211235	0.32613
BAX	26.0063	25.97	25.6069	25.9263	25.6264	26.1288	25.7498	25.1607	25.8774	25.6664	0.210978	0.427264
GDI1	24.5101	23.9756	24.6476	24.5073	24.0711	24.0518	24.3615	24.313	24.4102	24.1993	0.210812	0.587832
PSMB5	28.9555	28.3683	28.8799	29.2567	29.2341	28.1822	28.2252	28.9758	28.8651	28.6543	0.21077	0.268631
CLCC1	26.2845	26.5875	25.8293	26.828	26.7797	27.0523	25.1061	25.7489	26.3823	26.1717	0.210575	0.161746
ARL1	26.2616	26.2575	25.8311	25.9512	25.8823	26.1665	25.7362	25.6772	26.0754	25.8655	0.209821	0.651786
ADARB1	23.7461	24.0501	23.9738	24.9122	24.4893	24.2202	23.0777	24.0567	24.1705	23.961	0.209568	0.208284
FAF2	27.329	26.9349	26.7169	27.3707	26.6407	27.534	26.5931	26.7455	27.0879	26.8783	0.209564	0.328368
EEF1G	31.7285	31.598	31.8804	31.9813	31.681	31.3356	31.6459	31.6914	31.7971	31.5884	0.208608	0.880329
API5	28.2775	28.3759	28.2351	28.0901	27.8674	28.2769	28.0182	27.9817	28.2447	28.0361	0.208569	1.02733
NDUFA9	27.6492	27.5034	27.2016	27.3683	27.1162	27.4236	27.3083	27.0408	27.4306	27.2222	0.208371	0.798759
PTCD3	26.4184	26.4591	26.4115	26.5962	26.0624	26.166	26.4673	26.356	26.4713	26.2629	0.208362	1.07337
CDK5RAP3	24.0807	23.5153	23.7771	24.0296	23.3606	23.6154	23.6029	23.9904	23.8507	23.6423	0.20834	0.522376
SHMT2	30.2272	29.8685	30.0844	30.6602	29.9293	29.7289	30.1673	30.1814	30.2101	30.0017	0.208336	0.474642
SEPTIN6	23.8929	24.3414	24.3743	24.521	24.0667	24.1367	23.9666	24.1272	24.2824	24.0743	0.208129	0.719746
DDX5	30.2324	31.1024	30.8318	30.5167	30.3152	30.7299	30.4779	30.3299	30.6708	30.4632	0.207637	0.437529
CTPS2	26.0366	26.044	26.1827	26.1602	25.8519	25.8153	26.1199	25.8089	26.1059	25.899	0.206847	1.31921
DNAJA2	24.4505	24.5472	24.6969	24.5711	23.9398	24.2847	24.1494	25.0669	24.5664	24.3602	0.206223	0.353529
ALG5	24.4925	24.8472	23.8464	25.0601	24.6182	25.3809	23.7914	23.6315	24.5616	24.3555	0.206058	0.164281
CAT	26.0991	25.8611	26.0701	25.9734	24.7979	25.8741	26.1601	26.3505	26.0009	25.7957	0.205245	0.236681
SEC23B	27.5402	27.4065	27.5538	27.8346	27.4558	27.3431	27.3962	27.3194	27.5838	27.3786	0.20517	1.13092
ASPH	27.9584	27.5536	27.1753	27.971	27.9969	28.0556	26.5206	27.2646	27.6646	27.4594	0.205128	0.198678
KPNB1	30.0449	30.1615	29.8559	30.2407	29.8585	29.9495	29.9675	29.7076	30.0757	29.8708	0.204968	1.03354
HIP1	24.6091	24.4147	24.6603	24.4421	24.3391	24.378	24.4358	24.1543	24.5315	24.3268	0.204743	1.26275
AARS2	24.4022	24.2012	24.5246	24.6574	23.6739	24.0873	24.5118	24.6957	24.4464	24.2422	0.204204	0.354823
CLTC	32.7746	32.6367	32.3327	32.8667	32.4756	32.5965	32.371	32.3517	32.6527	32.4487	0.203997	0.77898
NOSIP	29.5429	30.444	30.0856	29.559	29.3292	30.0858	29.7804	29.6214	29.9079	29.7042	0.203702	0.319981
ALDH18A1	27.4089	27.1588	27.3412	27.67	27.0272	27.0981	27.3914	27.2478	27.3947	27.1911	0.203602	0.750413
RAB6A	28.4736	28.5581	28.2658	28.7262	27.9305	29.0726	28.1275	28.0799	28.5059	28.3026	0.203313	0.309076
NPLOC4	24.4901	24.5665	24.5687	24.7754	24.1843	24.4757	24.4762	24.4513	24.6002	24.3969	0.203258	1.13458
MRPS9	27.0517	26.7442	26.8484	27.4399	27.1563	26.2252	27.4196	26.4711	27.021	26.8181	0.202985	0.259949
GBF1	26.6005	26.9013	26.445	26.772	26.2057	26.774	26.628	26.3006	26.6797	26.4771	0.202619	0.567532
MCM6	27.5401	27.5167	27.6594	27.8457	27.042	27.5171	27.4183	27.7762	27.6405	27.4384	0.202068	0.554692
ADSS	27.9337	27.7601	28.0793	27.8342	27.7794	27.2826	27.8181	27.919	27.9018	27.6998	0.202055	0.605164
NSF	28.0742	27.9254	28.1267	28.1606	28.1174	27.7366	27.7461	27.8791	28.0717	27.8698	0.201933	1.01289
EIF2B1	26.9009	26.8479	26.9454	26.9102	26.8545	26.4527	26.7629	26.7299	26.9011	26.7	0.201115	1.19206
SCAMP2	25.8102	26.0172	25.6916	26.0302	25.6985	26.3549	25.2553	25.4393	25.8873	25.687	0.20031	0.336578
GCLM	26.233	25.8557	25.9012	26.3696	25.7843	25.7308	26.0685	25.9812	26.0899	25.8912	0.198649	0.637579
SNX8	23.661	23.3079	23.1922	23.4278	22.832	23.4726	23.2862	23.2037	23.3972	23.1986	0.198598	0.550945
NCBP2-AS2	24.2787	23.4392	23.7981	23.6812	23.8212	24.0763	23.5813	22.9242	23.7993	23.6007	0.198566	0.269721
NKTR	27.3427	25.7175	26.4941	25.8017	25.509	26.2032	26.1912	26.6634	26.339	26.1417	0.19733	0.171631
EMC1	26.9074	27.1774	26.219	27.4852	26.9322	27.7837	26.1674	26.1192	26.9472	26.7507	0.196572	0.158837
HK2	27.8042	27.123	27.4438	27.5968	27.4626	27.2896	27.2488	27.1814	27.492	27.2956	0.196334	0.595901
OGFR	27.1337	26.7893	27.2434	27.2251	27.2816	26.535	26.9183	26.8711	27.0979	26.9015	0.196329	0.480018
AP1B1	28.5914	28.4226	28.5053	28.584	27.9987	28.4853	28.5823	28.2523	28.5258	28.3297	0.196157	0.699692
LIG1	25.5855	26.0064	26.1313	26.0696	25.0868	25.9798	26.0035	25.9391	25.9482	25.7523	0.195899	0.32766
SSRP1	28.8942	29.2205	29.2992	28.8489	28.6282	28.9207	29.025	28.9068	29.0657	28.8702	0.195505	0.66319
UTP14A	28.7308	29.1267	29.123	28.4915	28.3336	28.6285	28.8288	28.8992	28.868	28.6725	0.195457	0.433515
COPB1	29.5941	29.6333	29.4426	29.7805	29.2043	29.6201	29.5354	29.31	29.6126	29.4174	0.1952	0.818331
DIEXF	24.9678	25.0301	24.6395	24.8366	24.209	24.9561	24.9334	24.5964	24.8685	24.6737	0.194775	0.446686
MB21D1	24.1393	23.7524	23.2146	23.337	24.117	24.2518	21.953	23.3445	23.6108	23.4166	0.194237	0.128491
PRKCI	25.2108	25.3375	25.4019	25.4548	24.6794	25.3272	25.4367	25.1859	25.3513	25.1573	0.193947	0.506853
AASDHPPT	25.6722	25.4133	26.471	26.4236	26.0977	25.18	26.1957	25.7336	25.995	25.8017	0.193305	0.21989
SAMM50	26.9144	27.0466	26.9972	27.3975	26.943	27.232	26.5803	26.8276	27.0889	26.8957	0.193197	0.516537
CBR1	27.023	26.6858	26.8383	27.0765	26.6901	26.4477	26.9747	26.7439	26.9059	26.7141	0.191821	0.656543
ZBED1	25.2623	25.9327	25.3737	25.3126	25.0804	25.6469	25.2553	25.1332	25.4703	25.279	0.191327	0.420964
U2SURP	29.5741	30.0553	29.6721	29.1208	29.6817	29.6197	29.3447	29.0123	29.6056	29.4146	0.190969	0.331521
PDE12	25.1452	25.1041	25.4969	25.4871	24.7527	25.4078	25.1227	25.187	25.3083	25.1175	0.190791	0.506242
ANAPC2	24.1053	24.0906	23.8491	24.1468	23.7735	23.9443	23.936	23.775	24.0479	23.8572	0.190744	1.2186
XRN2	28.5985	28.5314	28.757	28.5588	28.5089	28.4237	28.4121	28.3387	28.6114	28.4209	0.190551	1.67969
ELMO2	24.9569	24.8394	24.6222	24.6619	24.4257	24.7998	24.665	24.4289	24.7701	24.5799	0.190248	0.778163
CSNK1D	25.2425	24.8846	24.7349	24.2857	24.8552	25.2143	24.3275	23.9905	24.7869	24.5969	0.190033	0.2271
PRSS21	25.3809	25.2706	24.1171	25.5258	25.4112	25.6882	23.8716	24.5672	25.0736	24.8846	0.189005	0.136096
NCAPD2	27.633	27.7761	27.3492	27.5411	27.3867	27.6241	27.4609	27.0729	27.5748	27.3861	0.18872	0.612432
NGDN	25.7551	25.5088	25.8079	25.9052	25.7553	25.0766	25.6632	25.7289	25.7443	25.556	0.188266	0.468257
PYGB	26.6415	26.5113	26.2398	26.4158	26.1537	26.3024	26.4162	26.1845	26.4521	26.2642	0.187918	0.921702
GOLIM4	25.9835	26.2284	26.1895	26.7936	25.7987	26.6544	25.9237	26.0672	26.2988	26.111	0.187721	0.307819
GTF2I	30.3183	29.7558	30.273	30.0762	30.1908	29.4189	30.0405	30.0229	30.1058	29.9183	0.187553	0.383978
TM9SF2	27.7922	28.1316	27.4451	28.4987	27.76	28.4128	27.442	27.5027	27.9669	27.7794	0.187492	0.239844
ALDH16A1	26.9581	26.0401	26.5445	26.7853	26.7145	25.9795	26.4515	26.4345	26.582	26.395	0.187047	0.314544
BLMH	26.3781	25.5407	26.5761	26.6823	26.1993	24.8834	26.6075	26.7388	26.2943	26.1073	0.18702	0.142986
PDCD10	27.3772	26.5833	27.3318	27.0536	27.0409	26.3335	27.057	27.1692	27.0865	26.9002	0.186331	0.295069
IARS	30.6668	30.5337	30.4415	30.4891	30.4672	30.4391	30.409	30.071	30.5328	30.3466	0.186213	0.902524
DCUN1D1	25.4214	25.5544	25.6991	25.5445	24.8483	25.5381	25.4586	25.6317	25.5549	25.3692	0.185693	0.447528
RAB9A	27.2359	27.2347	26.9998	27.6216	26.8983	27.3931	26.9051	27.1535	27.273	27.0875	0.185511	0.482893
GFPT1	28.9736	28.7099	28.868	28.9147	28.9039	28.535	28.798	28.4896	28.8666	28.6816	0.184911	0.79584
SORD	25.9338	25.0317	25.6711	25.6794	25.0266	25.101	25.6591	25.7918	25.579	25.3946	0.184352	0.280301
RALY	27.8211	26.8881	27.1775	27.4155	27.7023	26.6398	27.6584	26.5644	27.3255	27.1412	0.18433	0.197139
MLEC	26.724	27.3016	26.2969	27.2908	27.0305	27.6066	25.9526	26.287	26.9033	26.7192	0.184123	0.159329
PIP4K2C	25.7584	25.9634	25.7522	26.0204	25.1131	25.9095	25.8911	25.8451	25.8736	25.6897	0.183923	0.393964
PTGES2	26.9535	26.671	26.9168	27.0746	26.5473	26.6058	26.8887	26.8387	26.904	26.7201	0.183865	0.757297
GLMN	25.5836	25.6501	25.3201	25.6311	25.1297	25.6242	25.5086	25.1876	25.5462	25.3625	0.183675	0.60877
HPRT1	28.0054	27.0683	27.383	27.6734	27.6087	27.074	27.407	27.3062	27.5325	27.349	0.183545	0.343408
TBL3	27.9808	28.1275	28.0069	28.0206	27.883	27.8575	27.8278	27.8341	28.0339	27.8506	0.18335	2.73609
SEC23A	26.9951	26.6406	26.667	27.1986	26.6702	26.6108	26.6613	26.8261	26.8753	26.6921	0.183219	0.609617
GTF2F2	28.4993	29.3845	29.2478	28.7156	28.7944	29.1041	28.6924	28.5242	28.9618	28.7788	0.18303	0.317637
SAR1B	25.0461	24.9997	25.1817	25.2126	23.1139	25.671	25.5272	25.3964	25.11	24.9271	0.182889	0.11118
XRCC5	30.6306	30.5306	30.7908	30.7861	30.341	30.4457	30.5712	30.65	30.6845	30.502	0.182561	1.01059
RECQL	28.5204	28.4846	28.3764	28.5192	27.9908	28.5151	28.3748	28.2901	28.4751	28.2927	0.182458	0.77871
TXNRD1	28.2748	28.1517	28.4034	28.4614	27.5706	27.9605	28.4005	28.6301	28.3228	28.1404	0.182412	0.31416
NSDHL	27.8008	28.2123	27.4557	28.1444	27.8677	28.379	27.2765	27.3614	27.9033	27.7211	0.182167	0.238801
TANGO6	23.0514	23.4124	23.2637	23.2314	22.3015	23.7477	23.4774	22.7038	23.2397	23.0576	0.182112	0.211163
SMS	27.4562	27.4044	27.626	27.6517	27.0862	27.2821	27.6183	27.4292	27.5346	27.3539	0.180606	0.679978
SKIV2L2	28.1923	28.213	28.1965	28.4277	27.8494	28.136	28.1743	28.1478	28.2574	28.0769	0.18054	0.972105
ACTN4	31.4361	31.1654	31.6058	32.1369	31.2427	30.6111	31.7259	32.0436	31.5861	31.4058	0.18024	0.189661
SLC25A13	28.3416	28.3318	28.3671	28.8686	28.3207	28.5771	28.1153	28.1801	28.4773	28.2983	0.178983	0.491706
KCNK1	23.0551	23.7379	22.9999	24.0504	22.6984	24.2581	22.6672	23.5043	23.4608	23.282	0.178785	0.148725
PRPF38A	27.9025	26.7148	27.0936	26.8854	28.1101	25.8633	26.5722	27.3402	27.1491	26.9715	0.177603	0.120149
THNSL1	24.1086	23.5388	23.9729	24.1837	24.1061	22.9576	24.0584	23.9718	23.951	23.7735	0.177548	0.231717
CTNNB1	24.8819	24.3634	24.2824	24.7837	24.4206	24.8698	24.2582	24.0542	24.5779	24.4007	0.177156	0.329389
EIF3M	28.3049	28.1393	28.2096	28.373	27.9051	28.0664	28.3245	28.0233	28.2567	28.0798	0.17687	0.871025
SLC27A2	27.5665	28.3172	27.4036	28.3232	27.977	28.623	27.207	27.1089	27.9026	27.729	0.173624	0.154292
STOML2	24.0772	23.7252	24.5336	24.6175	24.7584	22.6576	24.4961	24.3493	24.2384	24.0653	0.173024	0.124484
ARF1;ARF3	30.0525	29.8695	29.7638	29.6251	29.8462	29.8751	29.6921	29.2059	29.8277	29.6548	0.172879	0.429488
CLIC4	26.9252	26.8463	26.9968	26.9984	26.5597	26.7217	26.8622	26.9335	26.9417	26.7693	0.1724	0.982192
PRIM2	27.1567	27.3894	27.2039	26.8355	27.3165	26.9385	26.9269	26.717	27.1464	26.9747	0.171636	0.454544
CCBL2	25.2272	24.5661	25.0603	25.4177	25.1767	24.2139	25.0995	25.0987	25.0678	24.8972	0.170606	0.235927
ACAP2	24.246	24.1182	24.0249	24.1548	24.2484	23.9791	23.9373	23.6967	24.136	23.9654	0.170589	0.675042
DNAAF5	25.9711	25.537	25.2647	25.4493	25.4897	25.4128	25.5771	25.0602	25.5555	25.385	0.170547	0.399343
MAT2A	29.4453	29.064	29.7278	29.6484	29.1642	28.988	29.5424	29.5088	29.4714	29.3009	0.170525	0.369136
ATP6V1C1	25.8141	25.9044	25.7	25.6259	25.6977	25.5921	25.8569	25.2173	25.7611	25.591	0.170081	0.526188
APRT	25.1227	24.6756	24.5657	24.8307	24.8229	24.6589	24.6143	24.4205	24.7987	24.6291	0.16955	0.535818
HLA-H	27.5801	27.4787	27.4862	28.0661	27.1257	28.3673	27.1138	27.3269	27.6528	27.4834	0.16935	0.203508
BZW1	29.4086	29.1006	28.911	28.9555	29.1478	28.9727	28.9505	28.633	29.0939	28.926	0.167908	0.493225
VPS26A	27.9716	28.0346	27.9078	27.9434	27.753	27.62	28.0246	27.7883	27.9643	27.7965	0.167853	0.97323
NT5C2	27.171	27.26	26.8671	27.0501	26.7876	27.1472	27.0304	26.7116	27.0871	26.9192	0.167843	0.596872
RPS19	30.1709	29.501	29.565	30.1487	30.1091	29.1802	29.8362	29.5898	29.8464	29.6788	0.167601	0.255946
TRIP13	28.8118	28.5363	28.5516	28.655	28.6012	28.3621	28.5372	28.386	28.6387	28.4716	0.167073	0.999922
MRPS27	26.8002	26.8364	26.9916	26.7406	26.5046	26.5789	26.7954	26.8244	26.8422	26.6758	0.16637	0.878594
LDLR	26.7623	26.3851	25.8767	26.747	26.7493	27.1691	25.3027	25.8873	26.4428	26.2771	0.165676	0.133166
CDK2	27.4249	27.2948	27.1634	27.0319	27.1016	27.2042	27.1293	26.8174	27.2288	27.0631	0.165638	0.665909
LMNB1	26.2379	26.2652	26.0509	26.1362	25.2997	26.3843	26.1281	26.2157	26.1726	26.007	0.165603	0.278285
EIF4A1	30.9467	30.7453	30.9746	31.1066	30.558	30.7204	30.8939	30.9394	30.9433	30.7779	0.165352	0.699505
ACTR8	23.8735	24.1851	23.7896	24.151	23.8717	23.7313	24.0851	23.6508	23.9998	23.8347	0.165107	0.562035
HNRNPK	31.44	32.208	31.9415	31.6375	31.4183	32.0329	31.5711	31.5449	31.8067	31.6418	0.164927	0.324239
DUS3L	27.0591	25.9946	26.847	27.2204	26.9745	25.8934	26.6123	26.9823	26.7803	26.6156	0.16465	0.170607
RPS17	28.4391	27.9214	28.2554	28.1504	28.3793	27.4985	28.2447	27.9858	28.1916	28.0271	0.164499	0.312409
SSR4	28.0205	27.9437	27.7239	28.2613	27.813	28.3154	27.3898	27.7738	27.9873	27.823	0.164344	0.316017
HLA-C	29.7089	30.0884	29.9368	30.4579	30.0065	30.4525	29.5124	29.5671	30.048	29.8846	0.163348	0.246346
IMP3	26.7339	25.1907	26.9994	26.9819	27.9961	24.5527	26.641	26.0626	26.4765	26.3131	0.163341	0.069957
ABCB6	24.6344	24.7618	23.9724	24.8998	24.3606	25.4931	23.8925	23.8692	24.5671	24.4038	0.163268	0.143466
GPX8	26.6313	27.1739	26.5856	27.3192	26.8269	27.5491	26.2137	26.4677	26.9275	26.7643	0.163197	0.185043
PACSIN3	24.771	25.4273	24.716	25.0312	24.7155	25.3255	24.5553	24.6967	24.9864	24.8232	0.163123	0.288141
SRSF7	25.4175	24.3189	24.6376	24.6283	25.8923	24.6265	25.1987	22.6336	24.7506	24.5878	0.162783	0.0793693
JUP	29.5434	29.3453	29.1942	29.5307	29.1663	29.4373	29.145	29.2149	29.4034	29.2409	0.162514	0.747
ARL6IP5	26.1017	26.5577	25.4826	26.8413	26.0242	27.1453	25.4561	25.7085	26.2458	26.0835	0.162323	0.127968
VANGL1	25.0815	25.771	25.145	25.9373	25.2747	25.8408	24.9903	25.1809	25.4837	25.3217	0.162015	0.230074
NUP107	27.7841	27.9002	27.6641	27.8428	27.6958	27.7817	27.7028	27.3632	27.7978	27.6359	0.161949	0.75288
PARP9	25.0784	25.0368	25.2867	25.2896	25.1446	24.7726	25.2393	24.8875	25.1729	25.011	0.161886	0.598054
GLB1	25.7538	25.1557	25.5061	25.7035	25.6371	25.3027	25.3305	25.2015	25.5298	25.368	0.161797	0.438128
OSBP	27.2627	27.0907	27.0792	27.1534	26.9351	26.9945	27.0981	26.9119	27.1465	26.9849	0.161603	1.46903
ARPC1A	23.0343	23.0841	23.219	23.5805	23.4701	22.8928	23.5336	22.3757	23.2295	23.068	0.161423	0.215792
SLC12A4	25.4656	25.434	24.9783	25.9766	25.1065	26.1756	25.1052	24.8221	25.4636	25.3024	0.161254	0.173033
RIC8A	24.9939	25.1621	25.1632	25.0516	24.1764	25.2996	25.3256	24.926	25.0927	24.9319	0.160804	0.240477
NARS	28.787	28.4726	28.8214	28.7647	28.8197	28.3131	28.5391	28.5308	28.7114	28.5507	0.160768	0.57378
CAND1	30.6649	30.6579	30.4727	30.7157	30.3636	30.5721	30.5952	30.3397	30.6278	30.4676	0.16015	0.953089
SEH1L	26.7023	26.4074	26.6849	26.7992	26.1623	26.6352	26.6607	26.4983	26.6484	26.4891	0.159304	0.514944
LMAN2	29.2145	29.3255	28.7503	29.4537	29.0982	29.7425	28.6483	28.6193	29.186	29.0271	0.158912	0.207747
SMAD2;SMAD3	24.8793	24.4666	24.6234	24.7034	24.9242	24.2523	24.5401	24.3218	24.6682	24.5096	0.158575	0.401307
COPG2	27.1945	27.1677	26.7506	27.0969	27.0198	27.123	26.9445	26.4883	27.0524	26.8939	0.158539	0.401746
PGRMC2	27.71	27.944	27.3926	27.9885	27.6585	28.4125	27.1851	27.1451	27.7587	27.6003	0.158442	0.191772
ANAPC5	24.4478	24.2423	24.2782	24.3768	24.198	24.3438	24.1756	23.9946	24.3363	24.178	0.158273	0.943936
NRD1	27.8414	27.832	27.9276	28.111	27.6296	27.649	27.8931	27.9091	27.928	27.7702	0.157767	0.784343
ATXN10	27.6592	27.6709	27.7715	27.8537	27.62	27.4656	27.7735	27.4659	27.7388	27.5813	0.157562	0.923154
SQRDL	29.0525	29.1169	29.4061	29.3879	29.5375	28.8053	29.093	28.8978	29.2409	29.0834	0.157459	0.365404
MINPP1	24.6976	23.0713	24.1752	24.1354	25.1614	22.7187	23.1837	24.3862	24.0199	23.8625	0.157355	0.0873646
PWP2	26.8653	27.0112	26.6584	26.8247	26.7997	26.6847	26.6878	26.5597	26.8399	26.683	0.156907	0.908955
FOLR1	25.5843	24.6483	24.919	25.7113	25.299	26.0594	24.3908	24.4881	25.2157	25.0593	0.156378	0.125306
AIMP2	28.9625	28.7709	28.8197	28.7177	29.084	28.6385	28.473	28.4499	28.8177	28.6613	0.15637	0.449477
CMBL	28.8025	28.1856	28.6525	28.7697	28.8391	27.7918	28.4534	28.7044	28.6026	28.4471	0.15544	0.229437
CDK11B;CDK11A	26.0744	25.894	26.4557	25.9573	26.2246	25.8361	25.8242	25.8765	26.0954	25.9404	0.155009	0.438762
PRDX3	28.2986	28.2321	28.2622	28.5416	27.3993	28.2381	28.4324	28.6456	28.3336	28.1789	0.154754	0.219858
QARS	29.6108	29.5339	29.4933	29.5953	29.4849	29.3861	29.4916	29.2522	29.5583	29.4037	0.154617	1.32239
MRPL47	29.3032	28.5022	28.5888	28.9978	28.4378	27.6351	29.4369	29.2656	28.848	28.6939	0.154143	0.127142
PKP3	28.2561	27.9732	27.9952	28.5572	28.3079	27.8863	28.0647	27.9081	28.1954	28.0418	0.153656	0.403606
EFTUD2	29.5851	29.6591	29.7005	29.8584	29.4687	29.5823	29.6078	29.5303	29.7008	29.5473	0.15351	1.24244
QIL1	23.6073	23.9543	23.4294	23.405	24.2266	23.0086	23.3431	23.2041	23.599	23.4456	0.153411	0.204412
APMAP	24.8704	24.6441	23.9746	25.8086	25.1424	25.3358	23.9262	24.2802	24.8244	24.6712	0.153238	0.111758
MAP2K3	24.6772	24.7114	25.0474	24.7268	24.8975	24.8276	24.6063	24.2199	24.7907	24.6378	0.152897	0.380528
UQCRC1	25.0675	25.2744	25.265	25.5176	24.6427	26.0579	24.9693	24.8432	25.2811	25.1283	0.152862	0.180641
ACOX1	26.6227	25.9997	26.1677	26.4037	26.4318	25.9401	26.0635	26.1471	26.2985	26.1456	0.15284	0.389912
VPS11	23.8541	23.7292	24.1469	23.937	24.0646	23.6504	23.6758	23.6654	23.9168	23.7641	0.152726	0.529298
TMEM87A	24.9893	25.0763	24.6127	25.3978	24.3305	25.7148	24.7985	24.6228	25.019	24.8667	0.152361	0.174309
RAB14	28.7929	29.0304	28.7532	29.1828	28.6839	29.2146	28.5376	28.7142	28.9398	28.7876	0.152216	0.368764
HDAC2	28.6544	28.6741	28.5378	28.6547	28.479	28.4135	28.4118	28.6088	28.6303	28.4783	0.151978	1.46357
TMED7	27.1324	26.426	26.9334	27.3022	27.2197	26.6926	26.5369	26.7371	26.9485	26.7966	0.151917	0.259181
SACM1L	26.7849	26.8442	25.5929	26.8939	26.7502	27.2333	25.5972	25.9289	26.529	26.3774	0.151566	0.115467
PNPT1	24.0147	23.8685	24.0956	24.0852	22.2799	24.3192	24.4095	24.4502	24.016	23.8647	0.151309	0.104864
CNP	28.6622	28.7125	28.6082	28.1738	28.7137	28.4908	28.2437	28.106	28.5392	28.3886	0.150619	0.355405
SYMPK	29.0255	29.5254	28.5346	28.3855	29.0216	28.9704	28.7616	28.115	28.8677	28.7172	0.150568	0.176472
RAB5C	29.0721	29.1359	28.9642	29.397	28.8699	29.3911	28.9091	28.7972	29.1423	28.9918	0.150474	0.4059
PSMD11	29.1191	28.6769	28.9948	29.0844	28.8579	28.7012	28.8081	28.908	28.9688	28.8188	0.150038	0.654421
NDUFS3	25.6468	25.0131	25.5647	25.3572	25.2512	24.93	25.3032	25.4973	25.3954	25.2454	0.150029	0.350906
NFIA	27.0639	27.3606	27.3983	26.9859	27.0439	27.1403	26.9166	27.1099	27.2022	27.0527	0.149501	0.616733
STAT6	25.6681	25.923	25.6627	25.5472	25.2537	25.807	25.7264	25.4161	25.7003	25.5508	0.149491	0.438577
MGST3	28.2539	28.8519	28.2408	28.6516	27.92	29.4524	28.1113	27.917	28.4996	28.3502	0.14939	0.141714
RAD21	27.4218	27.4409	27.2822	27.3375	27.194	27.2665	27.2225	27.2028	27.3706	27.2215	0.149123	1.98992
XAB2	29.7364	29.8005	29.3862	29.1441	29.6281	29.3951	29.4656	28.9851	29.5168	29.3685	0.148319	0.302263
HEATR5B	24.0044	24.1795	23.4285	23.7963	23.5199	24.0045	23.9412	23.3526	23.8522	23.7046	0.147646	0.268378
SLC25A5	32.5034	32.5612	32.3734	32.6276	32.3149	32.741	32.1978	32.2216	32.5164	32.3688	0.147564	0.488314
HS2ST1	24.9973	25.2584	24.9873	25.5483	25.1857	25.7187	24.4798	24.8177	25.1979	25.0505	0.147381	0.195895
FH	26.9135	26.1539	26.5787	27.0437	26.5421	25.9583	26.7361	26.8687	26.6725	26.5263	0.146187	0.205274
NOL11	26.5574	26.8843	26.9425	27.1077	26.5931	26.757	26.8583	26.7005	26.8729	26.7272	0.14573	0.525634
NSUN2	29.0884	29.5453	29.3603	29.3134	28.8607	29.5463	29.2151	29.1032	29.3269	29.1813	0.145549	0.370315
COPS3	27.6317	27.6136	27.5328	27.6697	27.1494	27.6709	27.6348	27.4123	27.6119	27.4669	0.145091	0.544765
SRM	23.3246	23.9252	23.1621	23.1361	22.2452	23.5585	23.4011	23.7665	23.387	23.2428	0.144169	0.141106
SAFB2	31.1487	31.9393	31.8358	31.3647	31.1043	31.4724	31.5156	31.6197	31.5721	31.428	0.144103	0.271053
ARF4	30.0585	30.3878	29.8014	29.6804	29.9762	30.1115	29.996	29.2693	29.9821	29.8383	0.143776	0.23451
UFL1	25.795	25.4862	25.6668	25.7638	25.7149	25.6193	25.4233	25.3811	25.678	25.5347	0.143278	0.650942
RPS23	28.2622	27.2624	28.2954	27.5114	28.112	26.9493	27.7698	27.9312	27.8329	27.6906	0.142305	0.147668
NDUFB9	25.3309	24.5166	24.9298	25.4365	25.1986	24.6625	24.9883	24.7988	25.0535	24.9121	0.141386	0.238806
GNAI3	27.722	27.9323	27.8109	28.3189	28.0491	28.083	27.4055	27.6818	27.946	27.8049	0.141166	0.28176
VAMP7	25.0288	25.5066	24.8761	25.8808	25.1041	25.8122	24.7683	25.0433	25.3231	25.182	0.141104	0.171214
RCN1	25.9481	26.1187	25.6944	24.8706	24.4234	26.5571	25.5773	25.5123	25.6579	25.5175	0.140406	0.0997473
NT5DC1	27.6421	27.3885	27.1484	27.4352	27.776	26.7429	27.3309	27.2033	27.4036	27.2633	0.14027	0.241801
NQO1	28.9746	28.5308	28.5645	28.6503	29.5675	27.9518	28.3427	28.2972	28.68	28.5398	0.140222	0.145015
PSMD13	28.0215	27.7044	27.8389	27.8128	27.9139	27.4521	27.8029	27.6481	27.8444	27.7042	0.140162	0.542758
FASTKD2	24.6362	24.6657	24.4353	24.8703	23.6569	24.6245	24.8148	24.9508	24.6519	24.5117	0.140119	0.178435
PSMD6	28.9646	28.9302	28.9454	29.0019	28.9147	28.6538	28.8569	28.8582	28.9605	28.8209	0.139623	1.24472
AURKA	26.103	26.2494	25.9914	25.9178	26.2269	25.932	25.753	25.7932	26.0654	25.9263	0.139149	0.490418
UAP1	25.4695	25.1689	25.5959	25.6122	24.8484	24.9862	25.6575	25.7981	25.4617	25.3226	0.139105	0.214642
CSNK1A1	25.6399	25.9851	25.4042	25.4782	25.5303	25.78	25.3212	25.3204	25.6268	25.488	0.138864	0.353646
MORC2	23.3166	23.2435	23.2074	23.3147	23.4774	23.2442	23.4477	22.3588	23.2705	23.1321	0.138468	0.208237
VPRBP	25.7976	25.9356	25.8968	26.0794	25.712	25.8887	25.8719	25.6835	25.9274	25.789	0.13833	0.884819
MGEA5	25.6534	25.5406	25.5298	25.8862	25.5563	25.5642	25.5502	25.3876	25.6525	25.5146	0.137921	0.724472
PRKAG1	24.07	24.1719	24.0696	24.1237	23.6276	24.1612	24.2691	23.8264	24.1088	23.971	0.137733	0.403591
ADSL	27.7717	27.7096	27.5095	27.5333	27.6911	27.3836	27.5298	27.3698	27.631	27.4936	0.137467	0.6675
TAP1	27.2438	28.3186	27.06	28.1518	27.8484	28.3779	27.0913	26.9095	27.6936	27.5568	0.136762	0.108593
RPS18	33.8559	33.0131	33.1964	33.5115	33.4348	32.4565	33.5092	33.6315	33.3942	33.258	0.136207	0.159892
SAFB	30.7108	31.4543	31.3118	30.9375	30.4751	31.0902	31.1182	31.1875	31.1036	30.9678	0.13582	0.230494
HNRNPL	28.3672	28.7094	28.502	28.1823	28.1822	28.7797	28.1088	28.1492	28.4402	28.305	0.135269	0.29106
AGPS	27.9733	27.9334	27.8056	28.0655	27.8203	28.158	27.5136	27.7462	27.9445	27.8095	0.134952	0.415514
EMD	28.3346	28.4707	27.8346	28.7208	28.3955	28.8149	27.6427	27.9681	28.3402	28.2053	0.134861	0.164682
POLR2A	27.4872	27.5929	27.6185	27.6319	27.51	27.4345	27.324	27.5228	27.5826	27.4478	0.134819	1.27208
OAS3	29.6692	29.5691	29.368	29.1455	29.5275	29.531	29.2897	28.8658	29.438	29.3035	0.13447	0.287723
NELFB	24.9135	25.1048	25.0831	24.8681	24.6365	24.9345	24.9359	24.9247	24.9924	24.8579	0.134456	0.685809
TIMM50	26.7745	26.6718	26.8541	27.131	26.9506	26.7941	26.5588	26.5902	26.8579	26.7234	0.13445	0.447727
VWA8	24.128	23.3061	23.8703	24.8354	24.032	23.4086	23.8586	24.3031	24.035	23.9006	0.134382	0.137883
PARVA	26.0068	26.1194	26.0896	26.1721	25.8488	25.8944	26.1948	25.9127	26.097	25.9627	0.134292	0.773075
NAMPT	28.6651	27.9163	28.3109	28.6959	28.3363	27.7094	28.3207	28.6854	28.3971	28.263	0.134094	0.193451
PLAUR	27.5099	27.2277	26.9804	28.0084	27.4643	27.7269	26.8491	27.1529	27.4316	27.2983	0.133307	0.178291
TTC39C	23.6412	23.641	23.5689	23.2587	23.8973	23.245	23.1545	23.2801	23.5274	23.3942	0.133228	0.288053
EMC7	26.5157	26.2203	26.4271	26.9469	26.2636	26.6424	26.0644	26.607	26.5275	26.3943	0.133162	0.264828
RAB7A	30.0709	30.3094	30.0756	30.5504	30.0508	30.4936	29.8243	30.1059	30.2516	30.1186	0.132925	0.311746
DCAF13	25.6918	25.9182	25.6446	25.4485	25.7546	25.5704	25.7587	25.0885	25.6758	25.543	0.132735	0.301175
COLGALT1	26.9051	26.5313	26.7754	27.1073	26.9226	26.5478	26.6608	26.6572	26.8298	26.6971	0.132662	0.404267
PRPF4B	27.9306	27.487	27.8519	27.7115	27.5886	27.491	27.4585	27.9125	27.7453	27.6126	0.13263	0.412379
HLA-B	26.9387	27.3512	27.0851	27.4926	27.1486	27.6589	26.9837	26.5458	27.2169	27.0843	0.132604	0.200157
CASP3	23.4923	23.8336	23.9668	24.2057	22.2178	24.2547	24.3482	24.1489	23.8746	23.7424	0.132217	0.090598
NUP155	29.4019	29.464	29.2234	29.4937	29.1038	29.354	29.3175	29.2809	29.3957	29.264	0.131713	0.796408
AK2	25.4197	25.381	24.9919	25.4191	24.7564	24.8957	25.5751	25.4582	25.3029	25.1713	0.131589	0.233071
TTI1	24.2935	24.2704	23.8901	24.1713	23.9544	24.0614	24.1336	23.9506	24.1563	24.025	0.131313	0.605154
OASL	30.2849	30.4485	30.3738	30.4079	30.1509	30.3343	30.4208	30.0866	30.3788	30.2481	0.130652	0.753216
NOC4L	25.9502	26.1502	25.6723	26.0669	25.9443	26.0341	25.9014	25.4377	25.9599	25.8294	0.130513	0.327763
RHOG	28.4805	28.5762	28.2422	28.6524	28.5576	28.5074	28.0934	28.2719	28.4878	28.3576	0.130255	0.41148
DNAJA1	26.8734	27.2207	25.7545	27.3172	26.9956	26.4007	26.841	26.409	26.7914	26.6616	0.129867	0.124933
THOC5	26.0487	25.7039	25.9849	25.9992	26.1173	25.7888	25.7279	25.5834	25.9342	25.8043	0.129848	0.419784
PAICS	30.0423	29.7364	29.9235	29.9799	29.767	29.7112	29.8426	29.8428	29.9205	29.7909	0.129657	0.894392
AGO2	25.279	25.301	25.0898	25.0024	24.6949	25.2278	25.0192	25.2125	25.1681	25.0386	0.129416	0.394952
ATP2A2	29.8175	30.3067	29.2624	30.5104	30.3895	30.6642	29.0982	29.228	29.9743	29.845	0.129294	0.0973744
ALDOA	29.556	28.5431	28.7306	29.1229	29.094	28.2844	28.9632	29.097	28.9882	28.8596	0.128524	0.167338
PIP5K1A	23.6056	23.187	23.852	23.4517	23.7142	23.0575	23.5076	23.3038	23.5241	23.3958	0.128288	0.266994
MFN2	24.3217	24.6695	24.665	25.1787	24.1661	24.7794	24.5795	24.7976	24.7087	24.5806	0.128097	0.223962
PSME2	27.1325	26.7176	27.022	27.0428	27.0555	26.432	26.8974	27.018	26.9787	26.8507	0.128039	0.319782
GALNT2	29.1007	29.3889	28.838	29.7745	29.0732	29.9875	28.7778	28.7521	29.2756	29.1477	0.127894	0.137324
HIST1H4A	34.1009	31.0358	31.4826	32.2724	33.682	30.4197	32.1749	32.1038	32.2229	32.0951	0.127845	0.0470652
PSMD14	24.4286	24.5536	24.5366	24.7748	23.4805	24.9162	24.6798	24.7126	24.5734	24.4473	0.126152	0.143263
ICAM1	27.4164	27.4196	27.704	28.0683	27.2186	27.9024	27.3318	27.6521	27.6521	27.5262	0.125854	0.231876
GMDS	26.5111	26.1854	26.4715	26.4115	26.4346	26.2916	26.083	26.2675	26.3949	26.2692	0.125676	0.575025
SAMD9L	23.5128	24.6916	24.0394	23.6988	23.6008	24.4453	23.791	23.6031	23.9857	23.8601	0.125597	0.145917
ZNF280D	26.9751	27.2791	27.3624	26.7763	26.5616	27.0139	27.1599	27.159	27.0982	26.9736	0.124634	0.260686
RARS	30.1991	30.1801	30.1054	30.2459	30.0989	30.1284	30.1343	29.8704	30.1826	30.058	0.12462	0.910226
MUT	24.431	24.2899	24.4039	24.5658	24.4879	24.0696	24.3516	24.2833	24.4226	24.2981	0.124547	0.558557
ZFP91	29.3772	29.9057	29.7759	29.2162	29.4069	29.3694	29.642	29.3597	29.5687	29.4445	0.12424	0.295712
DAG1	25.3583	26.0482	25.5834	26.2772	25.332	26.0981	25.5156	25.8256	25.8168	25.6928	0.123962	0.179063
PRKCD	24.1257	24.3434	23.6884	24.1538	24.1416	24.1116	23.8573	23.7061	24.0778	23.9541	0.123653	0.298674
COPB2	29.2881	28.9939	29.0194	29.1684	28.9094	29.006	29.061	28.9996	29.1175	28.994	0.123483	0.815165
DDX23	27.0357	27.474	27.1887	26.8088	26.8434	27.2481	27.0222	26.9006	27.1268	27.0036	0.123231	0.313731
SOAT1	26.492	26.913	26.0014	26.9374	26.4448	27.3796	25.9658	26.0608	26.586	26.4627	0.12322	0.117438
ATP5B	27.8781	27.6541	27.756	28.2713	27.3797	27.8508	27.8845	27.9533	27.8899	27.7671	0.122771	0.269071
EEF1E1	26.9157	26.3063	26.8573	26.7862	26.7854	26.0682	26.7268	26.7969	26.7164	26.5943	0.122048	0.217387
FAM162A	27.7169	27.278	27.2208	27.623	27.4477	27.5526	27.099	27.2529	27.4597	27.338	0.12165	0.323639
EXOSC3	24.5295	24.4202	24.5324	24.7668	24.0901	24.6835	24.5358	24.4532	24.5622	24.4406	0.121603	0.36032
KHDRBS1	26.5399	26.7056	26.6574	26.5713	26.4666	26.3768	26.4522	26.6943	26.6186	26.4975	0.121051	0.760323
UBA6	27.5245	26.9597	27.0826	27.289	27.3636	26.9576	27.1865	26.8667	27.214	27.0936	0.120364	0.302184
FBXO7	23.6688	23.0823	23.6146	23.7573	23.3416	23.8559	23.9419	22.5026	23.5307	23.4105	0.120275	0.123674
ITGB1	29.9947	29.9337	29.4874	30.3491	29.985	30.4697	29.2522	29.5782	29.9412	29.8213	0.11997	0.143836
FBLL1	26.6051	26.1554	26.3129	26.1961	25.9436	26.0513	26.4402	26.3551	26.3174	26.1975	0.119856	0.325667
CDK5	25.269	24.7411	24.8717	24.8854	24.9475	24.6059	24.9846	24.7504	24.9418	24.8221	0.119711	0.358377
PAPSS2	27.4636	27.8547	27.6933	27.9572	27.4623	27.7206	27.631	27.6783	27.7422	27.6231	0.119102	0.437636
PTGR1	27.6153	27.4304	27.5107	27.5	27.7331	27.2739	27.3644	27.209	27.5141	27.3951	0.118994	0.430374
RFC3	27.9543	27.5618	27.5464	27.6239	28.1275	27.3247	27.5029	27.256	27.6716	27.5528	0.118832	0.215287
MARS	29.7058	29.5622	29.3629	29.4847	29.4356	29.5073	29.4152	29.2832	29.5289	29.4103	0.118557	0.666007
SLC1A5	25.9211	26.1554	26.355	27.0505	26.1622	26.4471	26.0284	26.3702	26.3705	26.252	0.11852	0.176275
FAM175B	25.2297	24.7554	25.2965	25.0164	25.0359	24.6378	25.1011	25.0544	25.0745	24.9573	0.117232	0.302918
SNRNP200	31.0012	31.1957	30.8059	30.7315	30.8604	31.1084	30.8613	30.4376	30.9336	30.8169	0.116655	0.277827
TOMM22	27.276	27.445	27.9106	27.992	27.1586	27.5788	27.4742	27.9456	27.6559	27.5393	0.116603	0.19231
RPS6KA3	25.8771	25.5921	25.4487	25.633	25.8214	25.4532	25.4898	25.3202	25.6377	25.5212	0.116573	0.363256
DAP3	26.9318	26.8014	27.1706	27.3819	27.1904	26.6695	26.9841	26.9756	27.0714	26.9549	0.11652	0.290098
ATP6V1H	25.0597	24.9812	25.0743	25.1253	25.0029	24.7951	24.9683	25.0083	25.0601	24.9436	0.116488	1.02919
URB1	25.4536	25.4889	24.7965	25.075	25.3132	25.5442	24.9452	24.5483	25.2035	25.0877	0.1158	0.16331
DDX59	25.0904	25.5931	25.3356	25.2517	25.5432	24.8324	25.3542	25.078	25.3177	25.202	0.115763	0.251434
TMX3	24.4207	24.3318	23.5518	24.5267	24.0327	24.847	23.7486	23.7399	24.2077	24.092	0.115704	0.126652
TAPBP	27.0689	27.6422	26.543	27.4093	27.7098	27.7453	26.4253	26.3218	27.1659	27.0506	0.115285	0.0915851
ATIC	26.6555	26.4189	26.4118	26.8669	26.2718	26.5358	26.5842	26.5023	26.5883	26.4735	0.11474	0.389385
CPSF1	26.3407	26.0226	26.1604	26.3139	26.429	26.0682	25.871	26.0112	26.2094	26.0949	0.114547	0.352326
TP53BP1	28.5894	29.0109	28.9858	28.7602	28.6285	28.7686	28.7239	28.7671	28.8366	28.722	0.114547	0.498078
POLRMT	26.5816	26.7295	26.3424	26.6907	26.3784	26.5961	26.5247	26.3898	26.5861	26.4722	0.113838	0.513332
LUC7L3	26.9904	26.8897	28.5078	29.0762	28.5861	25.303	27.7908	29.329	27.866	27.7522	0.113799	0.0382071
PPM1G	26.3291	26.9015	26.6574	26.4359	26.114	27.1005	26.35	26.3054	26.581	26.4675	0.113543	0.175567
TMPO	29.5005	30.1912	29.8896	29.4984	29.692	29.9665	29.4942	29.4743	29.7699	29.6567	0.113212	0.223732
NUP205	27.7798	27.808	27.2353	27.7157	27.7017	27.7473	27.5468	27.0919	27.6347	27.5219	0.112797	0.225237
PLRG1	25.7181	26.1192	26.4206	26.2985	26.2612	25.6769	25.6659	26.5018	26.1391	26.0264	0.112683	0.16707
PPME1	27.7094	27.4049	27.4909	27.3444	27.4023	27.3728	27.4734	27.2517	27.4874	27.375	0.112375	0.570232
SUPT16H	29.2779	28.8596	28.8691	29.0823	29.0763	28.8527	28.9442	28.7682	29.0222	28.9103	0.111864	0.414521
LONP2	23.5813	23.4321	23.8247	24.22	23.4854	23.7773	23.5835	23.7661	23.7645	23.6531	0.111479	0.243077
ADAM10	25.7022	25.8772	25.2219	26.7279	26.3181	26.8266	24.5268	25.4124	25.8823	25.771	0.111347	0.0664418
ACLY	31.1585	30.8149	31.016	31.0536	31.2975	30.7133	30.8458	30.741	31.0108	30.8994	0.111339	0.304672
CERS2	26.3281	26.7038	25.9535	26.7429	26.7909	27.0249	25.7064	25.7613	26.4321	26.3209	0.111205	0.105304
VAPA	28.2892	28.3908	27.9797	28.5838	28.321	28.7729	27.6851	28.0215	28.3109	28.2001	0.110763	0.162122
WDR3	27.2168	27.3862	27.0961	27.0727	27.0871	27.2544	27.1462	26.8419	27.1929	27.0824	0.110514	0.436671
APEH	26.8991	25.933	26.6321	26.3982	26.1494	26.0304	26.4741	26.7669	26.4656	26.3552	0.110431	0.161085
AP2B1	27.5983	27.4794	27.5444	27.7563	27.479	27.5837	27.5368	27.3389	27.5946	27.4846	0.109993	0.666435
NUP133	27.5137	27.4535	27.5691	27.6472	27.4065	27.5598	27.4741	27.3042	27.5459	27.4361	0.109713	0.802755
PFKM	27.9241	27.5916	27.6012	27.918	27.7102	27.7848	27.635	27.4664	27.7587	27.6491	0.10965	0.419516
MAPK1	27.4622	27.3369	27.1801	27.326	27.3493	27.0322	27.2091	27.2771	27.3263	27.2169	0.109365	0.575579
SKIV2L	24.8372	24.4294	24.1413	24.5194	25.0174	24.5039	24.3305	23.6403	24.4818	24.373	0.108806	0.128261
OLR1	24.4873	25.5163	24.6037	25.9565	24.7843	25.7475	24.9046	24.6927	25.141	25.0323	0.108698	0.0919476
CSTF3	25.801	25.8388	25.7927	25.8601	25.4724	25.7864	25.7414	25.8577	25.8232	25.7145	0.108675	0.599491
KYNU	29.477	29.1275	29.2928	29.2937	29.1411	29.0918	29.1936	29.3298	29.2978	29.1891	0.108666	0.580511
ACOT1;ACOT2	25.8187	25.4324	25.8915	25.9659	25.7006	25.5996	25.8457	25.5282	25.7771	25.6685	0.108606	0.338186
U2AF1	29.0345	27.3979	27.9393	28.1652	29.3406	26.7096	28.677	27.3761	28.1342	28.0258	0.108396	0.0554317
USP24	25.6119	25.5967	25.2467	25.5595	25.4992	25.6261	25.4226	25.0354	25.5037	25.3958	0.107884	0.293004
RETSAT	26.6026	27.3694	26.488	27.4583	27.3305	27.7527	26.2077	26.1973	26.9796	26.872	0.107543	0.0827568
SENP3	24.0428	24.0547	24.2011	24.3788	24.2377	24.0261	24.0046	23.979	24.1694	24.0619	0.107496	0.499078
COIL	26.8044	27.1525	27.1996	26.766	26.6112	27.1904	26.9248	26.7661	26.9806	26.8731	0.107493	0.263197
RAB2A	28.6136	28.7013	28.3864	28.8395	28.4979	28.7977	28.3265	28.4895	28.6352	28.5279	0.107311	0.335106
SMARCD2	24.9543	24.8339	24.7695	25.1663	24.9403	24.5684	24.9901	24.7971	24.931	24.824	0.107019	0.359176
FMNL1	24.7399	24.8566	24.1637	24.4983	24.4614	24.5419	24.4967	24.3326	24.5646	24.4581	0.10648	0.276308
PSMA1	27.1013	27.0914	27.0589	27.2907	26.7789	26.8882	27.3191	27.1311	27.1356	27.0293	0.106243	0.344352
MEPCE	28.404	28.3473	28.328	28.2298	28.149	28.1306	28.1548	28.4505	28.3272	28.2212	0.106007	0.589113
HELZ2	28.0375	28.0101	27.965	28.0099	27.9751	27.9523	27.9506	27.7214	28.0056	27.8999	0.105776	0.864057
TMEM214	26.3252	26.6109	25.6416	26.6202	26.8093	27.1738	25.2114	25.581	26.2995	26.1939	0.105585	0.0719212
POLR2B	28.2629	28.2221	27.8712	28.0152	27.9461	28.2451	28.0519	27.7073	28.0929	27.9876	0.105253	0.305744
DNAJC10	26.1378	25.7904	25.7592	26.0829	26.6893	25.4497	25.5667	25.6439	25.9426	25.8374	0.105195	0.130614
ZNF326	25.3035	25.6666	25.5077	25.2896	24.8214	25.7876	25.3197	25.4205	25.4419	25.3373	0.10458	0.187582
TYMS	27.0653	26.7459	26.8113	27.1192	27.0831	26.577	26.8764	26.7874	26.9354	26.831	0.104403	0.316083
RPL27A	33.79	32.4945	33.1264	33.0019	33.1716	31.7799	33.2789	33.7654	33.1032	32.999	0.104268	0.074375
NASP	28.7086	29.4966	29.4179	28.9201	28.7575	29.3315	29.0065	29.0331	29.1358	29.0322	0.103635	0.180108
WARS	31.201	30.5468	31.2023	30.934	30.9459	30.6834	31.0471	30.7939	30.971	30.8676	0.103477	0.240433
TEAD1;TEAD3	25.3122	25.6888	25.5022	25.2397	25.2013	25.383	25.451	25.2954	25.4357	25.3327	0.103016	0.394723
PRSS56	31.0995	29.6478	29.623	29.8364	31.0097	29.9717	29.4417	29.372	30.0517	29.9488	0.102875	0.0711778
BET1	24.7822	25.0558	24.8553	25.2219	24.679	25.7015	24.7318	24.393	24.9788	24.8763	0.102477	0.12738
MAGED2	28.4413	28.4753	28.4964	28.4522	28.6142	28.2696	28.278	28.2944	28.4663	28.364	0.102273	0.566308
NNT	28.4191	28.4453	28.1439	28.7468	28.0958	29.0314	28.1276	28.0953	28.4388	28.3375	0.101258	0.147108
ARHGEF1	24.8859	25.0095	25.091	25.1383	25.1227	24.7756	25.0407	24.7812	25.0312	24.9301	0.101111	0.429117
SPATA2	23.9344	25.0618	24.6191	24.5032	24.0624	24.4624	24.852	24.3392	24.5296	24.429	0.100632	0.133527
ACO2	26.4491	25.6537	26.4083	26.6298	25.9098	25.8744	26.3813	26.5746	26.2852	26.185	0.100211	0.136622
RBBP5	24.4521	24.8644	25.2556	25.1615	24.29	24.5305	25.1343	25.3803	24.9334	24.8338	0.0996242	0.118953
BRCA1	26.5469	27.0127	26.8393	26.3784	26.2976	26.7229	26.8452	26.5131	26.6943	26.5947	0.0996103	0.212745
SARS	28.6362	28.028	28.461	28.4368	28.469	28.0887	28.2642	28.3441	28.3905	28.2915	0.0990286	0.26982
RAB35	26.5221	26.4553	26.191	26.9527	26.7087	26.5803	26.0432	26.3927	26.5303	26.4312	0.0990272	0.180369
TFRC	31.2584	31.3561	30.7496	31.9736	31.423	31.9948	30.7573	30.7671	31.3344	31.2356	0.0988655	0.0926462
MRPL3	26.361	25.7591	26.3882	27.0112	26.5537	25.8207	26.4303	26.32	26.3799	26.2812	0.0986924	0.122108
RAN	31.0491	30.9055	31.1278	30.9847	30.4604	30.8829	31.2062	31.1233	31.0168	30.9182	0.0985894	0.22828
TUBB4B	33.8302	33.4966	33.4919	33.5479	33.2369	33.4371	33.6003	33.699	33.5916	33.4934	0.0982714	0.322512
HACD3	26.1562	26.818	25.977	26.9959	26.7505	27.0191	25.7648	26.0204	26.4868	26.3887	0.0980792	0.0925418
AKT1	22.5592	22.6475	22.5501	22.6939	22.2592	22.6945	22.7799	22.3269	22.6127	22.5151	0.0975461	0.304252
DHCR24	27.0774	27.6172	26.218	27.722	27.422	28.0973	26.319	26.4072	27.1586	27.0614	0.0972757	0.0630337
NUP98	29.2438	29.6793	29.4851	29.2324	29.3713	29.458	29.3175	29.106	29.4101	29.3132	0.0969696	0.313598
LMAN1	29.7584	29.6672	29.1507	29.8677	29.5086	30.3386	29.0227	29.1866	29.611	29.5141	0.09691	0.107417
EHD2	26.3431	25.8544	26.0705	26.0272	26.1301	26.0632	25.9016	25.814	26.0738	25.9772	0.0965867	0.330372
RPN2	28.5462	28.9181	27.7832	28.958	28.913	29.3927	27.6886	27.8253	28.5514	28.4549	0.0964694	0.0693214
RPSA	29.1938	29.1898	29.2455	29.188	28.4896	29.4793	29.3246	29.1384	29.2043	29.108	0.0962825	0.171197
SMARCAD1	23.9816	24.8521	24.508	24.4085	24.3454	24.4568	24.3652	24.1979	24.4376	24.3413	0.0962515	0.203905
AAAS	26.3456	26.4982	26.159	26.4441	25.9515	26.5153	26.2749	26.3239	26.3617	26.2664	0.0953169	0.285728
FLII	27.1631	27.128	27.3645	27.4626	27.0234	27.1809	27.2516	27.2817	27.2796	27.1844	0.0951591	0.428531
RRM1	29.0997	28.4268	28.8792	29.1024	29.2278	28.2823	28.7863	28.8311	28.877	28.7819	0.0951161	0.144235
PHB	29.4809	29.3457	29.7107	30.1587	29.5758	29.2658	29.7894	29.6854	29.674	29.5791	0.0949283	0.174697
CISD1	28.6584	28.6535	28.7398	28.8973	28.8434	28.9812	28.3421	28.4035	28.7373	28.6426	0.094697	0.225649
SAR1A	29.252	29.2735	29.2791	29.4244	29.2064	29.6523	29.2338	28.7582	29.3072	29.2127	0.0945735	0.200087
CSE1L	30.3612	30.4557	30.0162	30.3237	30.174	30.3236	30.3437	29.9396	30.2892	30.1952	0.0939837	0.295057
MAP2K6	26.9088	26.9653	26.8956	26.861	26.8316	27.0469	26.7972	26.5828	26.9077	26.8146	0.093082	0.42443
GCN1L1	30.3506	30.3483	29.7715	30.2661	30.3505	30.3636	30.0492	29.6027	30.1841	30.0915	0.0926113	0.157188
ANAPC7	26.5297	26.3177	26.2874	26.2701	26.9796	25.9907	26.1125	25.9521	26.3512	26.2587	0.0925145	0.140181
DCXR	26.904	26.0614	26.9436	27.3301	26.8756	26.0611	26.8955	27.0372	26.8098	26.7173	0.0924563	0.0974609
APEX1	29.7893	29.3659	29.4499	29.4766	30.2318	29.0765	29.0932	29.3111	29.5204	29.4282	0.0922661	0.119232
SND1	29.8842	29.5138	30.0141	30.1847	29.6278	29.7222	29.8999	29.9803	29.8992	29.8076	0.0916328	0.224869
RAP1B	28.1792	28.3652	28.0609	28.5748	28.3468	28.4094	27.7593	28.2994	28.295	28.2037	0.0912781	0.191597
ACADM	25.8265	25.4414	25.2385	25.2079	25.2497	25.5136	25.2922	25.2949	25.4286	25.3376	0.0909734	0.238747
ITCH	23.6546	23.2013	23.4299	23.7328	23.0856	23.5541	23.6465	23.3689	23.5047	23.4138	0.0908823	0.210039
EIF3D	29.2252	29.1007	29.2149	28.9826	28.9617	29.0698	29.0733	29.0584	29.1309	29.0408	0.090055	0.695476
GOLGA7	23.1697	23.0611	22.781	23.7329	23.0987	23.6409	21.8624	23.7834	23.1862	23.0963	0.0898585	0.0666087
MBOAT7	26.6103	26.5799	25.8222	26.7764	27.289	26.9467	25.484	25.7098	26.4472	26.3574	0.0898309	0.0645046
NMD3	25.7046	25.8091	26.4698	26.0243	25.8078	25.9159	26.0843	25.8427	26.002	25.9127	0.0892515	0.194977
PRIM1	25.8721	26.105	25.3639	25.8405	26.4792	25.9831	25.9223	24.4401	25.7954	25.7062	0.0892205	0.0681874
CCT4	30.883	30.5539	30.942	31.2074	30.3907	30.5245	31.0957	31.22	30.8966	30.8077	0.0888438	0.136766
ESYT1	28.7298	28.926	28.1187	29.0561	28.7894	29.2955	28.1814	28.2113	28.7076	28.6194	0.0882378	0.0957877
CYP51A1	25.4279	25.5491	24.3928	25.5539	25.8133	26.0119	24.3582	24.3879	25.2309	25.1428	0.088088	0.0590716
ARID4B	24.7322	25.7833	25.7911	25.1142	24.4669	25.5834	25.5318	25.4873	25.3552	25.2674	0.0878448	0.0850711
TRAP1	29.6395	29.339	30.0735	30.0413	29.6936	29.3802	29.7412	29.9279	29.7733	29.6857	0.087574	0.161381
RBM39	28.5285	28.5176	28.7579	29.069	28.6329	28.1917	28.8385	28.8616	28.7182	28.6312	0.0870862	0.166503
ATP5F1	29.2292	28.951	28.9271	29.3438	28.8469	29.5156	28.7314	29.0092	29.1128	29.0258	0.0870218	0.167059
PSMD2	30.0493	29.8095	30.1747	30.2771	29.9297	29.832	30.1444	30.0579	30.0777	29.991	0.0866423	0.297027
GPD2	28.2076	27.7174	28.1656	28.4921	28.3027	27.8482	27.9198	28.1665	28.1457	28.0593	0.0863533	0.174773
INTS7	25.9355	25.8589	25.1666	25.6013	25.472	25.5441	25.6305	25.5737	25.6406	25.5551	0.0854821	0.190198
RAB11B;RAB11A	28.9591	28.9786	28.714	28.8494	28.7789	29.039	28.6949	28.6469	28.8753	28.7899	0.0853415	0.343527
COG4	23.6655	23.5847	23.6509	23.4752	23.2839	23.4987	23.6144	23.6422	23.5941	23.5098	0.0842457	0.401836
NSUN5	26.5845	26.0951	26.2076	26.3909	26.6381	25.9942	26.301	26.0094	26.3195	26.2357	0.0838661	0.175579
SERPINH1	29.2453	29.1818	29.4002	29.6282	28.9082	29.6223	29.3358	29.2538	29.3639	29.28	0.0838633	0.185033
MDH1	30.2899	29.6124	29.851	30.1174	30.0469	29.5822	29.828	30.0788	29.9677	29.8839	0.0837336	0.172703
TBL2	27.8107	28.0103	26.9857	27.9887	28.2736	28.2217	26.9754	26.991	27.6988	27.6154	0.0834074	0.0678979
MRPL11	25.4322	25.4922	25.5862	25.4221	25.5742	24.8914	25.4653	25.6694	25.4832	25.4001	0.083046	0.181516
TTLL12	27.8116	27.4609	27.5773	27.5535	27.4868	27.461	27.6048	27.5192	27.6009	27.518	0.082871	0.461848
NIT2	25.0625	25.1594	25.2674	25.0661	24.6391	25.0616	25.3828	25.1405	25.1388	25.056	0.0828323	0.202123
TIPRL	26.3798	26.3327	26.4102	26.4545	26.009	26.338	26.4549	26.4445	26.3943	26.3116	0.082737	0.32774
PPP4R1	22.8144	22.8047	23.1379	23.0131	22.3061	23.1814	23.1358	22.8163	22.9425	22.8599	0.0826254	0.144547
PPP2R4	24.9778	24.6138	24.6358	24.6998	24.4315	24.6479	24.8267	24.6923	24.7318	24.6496	0.082212	0.292369
PUF60	29.4065	29.9862	30.0358	29.6965	29.2019	29.9893	29.8893	29.7157	29.7813	29.6991	0.0822001	0.136396
NDUFB5	26.0286	26.1554	25.8862	26.2686	25.8683	26.5938	25.7851	25.7631	26.0847	26.0026	0.0821433	0.145507
AP1G1	26.3126	26.3523	25.7847	26.2287	25.9938	26.4332	26.2229	25.7007	26.1696	26.0876	0.0819597	0.153401
ATAD1	26.424	26.7378	26.4635	26.8501	26.4927	26.9923	26.3198	26.3437	26.6188	26.5371	0.0817184	0.168275
RDH13	25.1521	24.9752	25.16	25.7163	25.1015	24.7761	25.3496	25.4503	25.2509	25.1694	0.0815563	0.140436
XXYLT1	23.4207	23.546	22.8201	23.6363	23.0782	23.9627	22.7881	23.2682	23.3558	23.2743	0.0815163	0.0960826
CARS2	26.2592	26.1435	26.0217	25.8476	25.9412	25.9802	26.0671	25.96	26.068	25.9871	0.0808706	0.382289
DRG1	26.6783	26.6748	26.4545	26.3321	26.7148	26.458	26.363	26.2809	26.5349	26.4541	0.0807858	0.260735
RAP1A	26.0674	26.1942	25.8732	26.3508	26.0543	26.3383	25.7651	26.0057	26.1214	26.0408	0.0805621	0.206298
STT3A	26.3677	26.8304	25.644	26.9646	26.981	27.0263	25.6252	25.8525	26.4517	26.3712	0.0804129	0.0600934
MT-ATP8	28.057	27.0657	27.4891	28.1998	29.0555	26.9336	27.2208	27.2837	27.7029	27.6234	0.0795026	0.0507207
ORC4	24.6394	24.6302	24.2816	24.3929	24.4814	24.5309	24.7034	23.911	24.486	24.4067	0.0793839	0.15742
GMPS	26.2611	26.6775	26.6964	26.6517	25.9273	26.9344	26.5174	26.5901	26.5717	26.4923	0.0793762	0.127538
VRK1	25.7558	24.8514	24.8494	25.0105	25.7122	24.8846	24.9237	24.6293	25.1168	25.0374	0.0793233	0.0905493
SEC63	27.5071	27.8498	26.7576	27.8441	28.0522	28.1512	26.6351	26.8042	27.4897	27.4107	0.0790124	0.0586568
CAB39	25.0441	25.1046	25.3102	25.2116	25.3983	24.9505	25.1419	24.865	25.1676	25.0889	0.0787034	0.241854
DHX16	26.5482	26.8538	26.874	26.5997	26.4557	26.7623	26.6986	26.6451	26.7189	26.6404	0.0784836	0.308233
CPSF3	26.3629	25.9116	26.449	26.213	25.903	26.1023	26.2815	26.3412	26.2341	26.157	0.0771241	0.19785
ATP6V0A1	25.6676	25.7148	25.2069	26.1726	25.7451	26.6393	24.5787	25.4922	25.6905	25.6138	0.0766692	0.0579339
TM9SF4	25.7767	26.5176	25.2361	26.8025	25.771	26.8896	25.6826	25.6834	26.0832	26.0066	0.0766177	0.0586095
PLAA	27.732	27.9559	27.6781	27.7727	27.6373	27.8166	27.7933	27.5863	27.7847	27.7084	0.076304	0.405797
EPHB4	24.2513	24.5269	24.1859	25.4444	24.9517	24.8708	23.8972	24.384	24.6021	24.5259	0.0761547	0.0718412
PLXNB2	26.5545	26.7874	26.5196	27.4555	26.8389	27.2306	26.3536	26.5906	26.8293	26.7534	0.0758357	0.0967626
CDC16	24.6097	24.1757	23.7792	24.2275	24.1064	24.2548	24.1463	23.9814	24.198	24.1222	0.0758185	0.16327
USP39	26.8646	27.1009	26.2538	26	26.9773	26.7519	26.3017	25.8861	26.5548	26.4792	0.0755959	0.0769242
SLTM	27.4765	27.6221	27.5836	27.1436	27.5464	27.3239	27.4136	27.2395	27.4564	27.3809	0.0755734	0.241379
ARPC1B	29.2972	29.1518	29.2348	29.4202	29.0992	29.2139	29.1926	29.2967	29.276	29.2006	0.075398	0.494618
ANXA7	27.5533	26.6807	27.8016	28.3394	27.0152	26.8992	27.8216	28.3394	27.5937	27.5189	0.0748806	0.0542067
NUP93	28.7829	28.8576	28.7639	28.932	28.6633	28.8802	28.8152	28.6799	28.8341	28.7596	0.0744586	0.527644
PRPF8	30.5994	30.6387	30.2863	30.5917	30.5384	30.5518	30.4644	30.2638	30.529	30.4546	0.0743766	0.295792
GTF2E1	25.7906	26.1461	26.1433	26.0696	25.8886	26.187	25.9082	25.8686	26.0374	25.9631	0.0742817	0.272083
CYC1	29.9459	29.8341	29.9625	30.2838	29.9614	30.0509	29.7772	29.9404	30.0066	29.9325	0.0741067	0.27266
ILK	27.6849	27.2929	27.4651	27.8702	27.4913	27.1939	27.5876	27.7472	27.5783	27.505	0.0732913	0.164819
PPIA	30.3246	29.6562	29.4206	29.5347	29.7296	29.1995	29.8618	29.8528	29.7341	29.6609	0.0731468	0.105214
TOR1AIP1	26.1382	26.1458	26.2912	26.6002	26.2409	26.3361	25.8634	26.443	26.2939	26.2209	0.0729842	0.170277
GNAI2	28.4518	28.6968	28.3495	29.1566	28.6894	28.9655	28.2628	28.4468	28.6637	28.5911	0.072566	0.114364
DDX58	30.1054	30.2995	30.2129	30.3532	30.3054	30.2734	30.3704	29.7332	30.2428	30.1706	0.0721688	0.179392
CYB5R3	29.7355	29.733	29.1503	29.896	29.4518	30.2817	29.2664	29.2277	29.6287	29.5569	0.0717702	0.0880267
AKR1B1	25.9203	25.6849	25.2043	25.7152	25.9272	25.1898	25.3844	25.7366	25.6312	25.5595	0.0716615	0.118436
ATP2B1	29.1141	29.1966	28.9131	29.7581	29.2118	29.7299	28.8112	28.9426	29.2455	29.1738	0.0716553	0.0963107
ITGB5	26.6816	27.3594	26.7958	27.8437	27.0052	27.9045	26.517	26.9687	27.1701	27.0988	0.0712914	0.0639629
STOM	28.8171	29.0629	28.7094	29.4001	29.0008	29.6574	28.4009	28.6453	28.9974	28.9261	0.0712886	0.0822355
SNIP1	26.003	23.9707	27.5369	26.7729	27.3693	23.2045	25.6676	27.7572	26.0709	25.9996	0.0712557	0.0187624
GAPDH	32.5002	31.6176	31.8332	32.2505	32.1031	31.7459	32.1497	31.9207	32.0504	31.9799	0.0705066	0.119687
SERPINB1	29.1175	28.4229	29.0388	28.9922	29.4086	28.5387	28.8009	28.5437	28.8928	28.823	0.0698586	0.0988729
SLC43A3	25.5564	25.3455	25.93	26.3399	25.7404	25.3323	25.8867	25.9355	25.7929	25.7237	0.0691905	0.0982341
CNOT1	27.6319	27.8589	27.1788	27.7072	27.584	27.7734	27.4615	27.2819	27.5942	27.5252	0.0690398	0.146756
ECM29	28.778	28.7578	28.1873	28.6761	28.6203	28.6942	28.5908	28.2183	28.5998	28.5309	0.0688858	0.150025
ARPC4	27.6142	27.081	27.3749	27.2598	27.541	27.0764	27.222	27.2156	27.3325	27.2637	0.0687509	0.180235
SMC4	27.4984	27.4481	27.8149	27.8028	27.4791	27.5181	27.6188	27.6763	27.641	27.5731	0.0679741	0.259356
PSME4	25.1779	24.6298	24.6667	25.0135	24.6659	24.7741	24.8991	24.8773	24.872	24.8041	0.0678945	0.184474
APOO	27.1325	26.6141	26.8855	27.3004	27.1626	26.731	26.7689	26.9985	26.9832	26.9153	0.0678935	0.142576
RRAS2	25.3296	25.7598	24.8735	25.7101	25.4699	25.7737	25.1124	25.0466	25.4183	25.3507	0.0676141	0.0926934
HACL1	25.9317	24.2855	25.9696	25.9556	25.5345	25.5026	25.2044	25.6334	25.5356	25.4687	0.066874	0.0551946
PRSS23	27.5607	26.2354	26.6091	27.2992	27.8638	26.5592	26.5682	26.4458	26.9261	26.8593	0.066833	0.0516796
NDUFB4	26.4499	26.3321	26.5419	26.6278	26.8389	26.1489	26.3577	26.3398	26.4879	26.4213	0.0666218	0.160033
CARS	27.5436	27.4201	27.5489	27.2852	27.4953	27.2842	27.4251	27.3275	27.4495	27.383	0.0664539	0.367277
DIS3	26.8333	26.6847	26.6675	26.5717	26.8764	26.5929	26.5294	26.493	26.6893	26.6229	0.0663514	0.266782
PSMB2	29.0271	28.04	28.4052	28.9222	29.1182	27.7044	28.3246	28.983	28.5986	28.5325	0.0660734	0.0584937
HSD17B4	29.1567	28.4371	28.8845	29.0162	28.9567	28.6756	28.7149	28.8833	28.8736	28.8076	0.0660076	0.148401
DNMT1	27.5997	26.7028	26.8176	26.6909	27.4206	26.6101	26.7574	26.7599	26.9528	26.887	0.0657744	0.0840461
OSMR	25.0414	25.1839	24.6759	25.9955	25.141	26.0927	24.1835	25.2179	25.2241	25.1588	0.0653491	0.047678
ACSL4	28.426	28.4081	28.0618	28.7094	28.4019	28.6555	28.164	28.1229	28.4013	28.3361	0.0652528	0.13635
SCARB2	26.9568	27.0025	26.4077	27.4293	26.9773	27.567	26.4163	26.575	26.9491	26.8839	0.0651555	0.0703146
TRAPPC5	24.7777	25.066	24.5922	24.7575	24.9757	24.7391	24.8201	24.3984	24.7983	24.7333	0.0650005	0.159442
TPX2	27.9629	28.4758	28.462	27.8471	27.738	28.5352	28.2818	27.938	28.187	28.1233	0.063704	0.0963077
SLC25A11	27.694	27.9569	27.45	27.7998	27.8653	28.1935	27.4378	27.1495	27.7252	27.6615	0.063684	0.0914029
ACACA	28.0542	27.2109	26.8201	27.0895	27.4507	27.0894	27.1909	27.1898	27.2937	27.2302	0.0634351	0.0826714
PRKDC	32.6172	32.2932	31.135	31.8393	32.4429	32.2704	31.5977	31.3217	31.9711	31.9082	0.0629644	0.0529797
SCARB1	25.7299	25.6206	25.055	26.2053	25.9586	26.4387	24.9116	25.0518	25.6527	25.5902	0.0625076	0.0503362
ARIH1	24.7252	24.856	25.209	25.4694	24.7959	24.7281	25.2246	25.261	25.0649	25.0024	0.0624971	0.104954
TIMELESS	23.3343	22.7241	23.2398	22.7136	23.0819	22.9134	23.0815	22.6859	23.0029	22.9407	0.0622535	0.122504
SIN3A	26.5681	26.3946	25.9433	25.7531	26.3699	26.5298	26.0746	25.437	26.1648	26.1028	0.0619473	0.0722178
P4HB	27.983	27.1755	27.533	27.7944	27.382	27.7713	27.5447	27.5415	27.6215	27.5599	0.0616055	0.119363
LYN	25.0475	25.3908	24.8957	25.8976	25.185	25.8974	24.9307	24.9725	25.3079	25.2464	0.0614738	0.0695847
LETM1	27.9714	28.2386	27.9734	28.4467	27.9841	28.6316	27.8936	27.8774	28.1575	28.0967	0.0608549	0.105032
TUBGCP3	24.879	24.8096	24.2437	24.4498	24.8837	24.5988	24.1735	24.4833	24.5955	24.5348	0.0607181	0.106569
USP7	28.4781	28.3011	28.6592	28.6575	28.6924	28.18	28.3314	28.65	28.524	28.4634	0.0605202	0.153598
WBSCR16	23.9534	24.447	24.7433	24.7151	24.6306	24.0115	24.3667	24.6079	24.4647	24.4042	0.0604987	0.0949293
CENPF	23.373	24.3173	25.5211	25.6821	23.9739	24.652	25.276	24.7511	24.7234	24.6632	0.0601521	0.0342681
ENDOD1	24.3316	24.9243	24.5564	25.3468	24.9749	25.5204	24.2241	24.1995	24.7898	24.7297	0.0600758	0.0543862
PRPF31	25.9702	26.2683	26.18	25.5782	25.8848	26.3134	25.8324	25.7271	25.9992	25.9394	0.0597639	0.110288
IARS2	29.8104	29.7668	29.9005	29.9364	29.9973	29.6643	29.8795	29.6342	29.8535	29.7938	0.0596776	0.255685
CHD3	26.9436	27.0109	26.8163	26.7727	26.5259	27.0177	26.8631	26.8984	26.8859	26.8263	0.0596042	0.197624
EIF3B	29.6348	29.1146	29.5831	29.8548	29.603	29.0452	29.5667	29.7359	29.5468	29.4877	0.059144	0.0997515
CCT3	29.1099	29.3079	28.9525	29.3838	28.9434	29.1927	29.0815	29.3004	29.1885	29.1295	0.0590515	0.186651
STK38	24.5342	25.3818	25.0112	24.7955	25.1504	24.9447	24.9265	24.4695	24.9307	24.8728	0.0578928	0.0918154
BRE	24.4991	24.4915	24.5744	24.479	24.6705	24.3544	24.4194	24.3685	24.511	24.4532	0.0577693	0.318175
MTHFD1	28.0536	27.6578	28.1991	28.4913	27.7087	27.8469	28.1963	28.4208	28.1004	28.0432	0.0572381	0.0874551
VAMP3	27.1214	27.0012	26.8269	27.5113	27.1308	27.6672	26.439	26.998	27.1152	27.0588	0.0564117	0.0692091
LRRC59	30.0767	30.2105	29.6689	30.3624	30.1713	30.6653	29.4141	29.8443	30.0796	30.0238	0.0558882	0.0655897
CPT1A	27.3663	27.6702	26.8841	28.1216	27.6175	28.0507	27.0277	27.1232	27.5106	27.4548	0.0558019	0.0559075
NCAPD3	24.1784	24.2038	23.51	23.7183	23.6084	24.1516	24.0159	23.6121	23.9026	23.847	0.0556178	0.0914927
ILF3	30.8179	31.0846	31.3611	31.2472	30.71	31.1108	31.1466	31.3215	31.1277	31.0722	0.0555143	0.118238
PPP2R5D	26.9572	26.9303	26.4911	26.466	26.8352	26.7923	26.6377	26.3575	26.7112	26.6557	0.05549	0.119965
DNM2	26.7183	26.2079	26.9131	27.1191	26.4053	26.4226	26.8682	27.0432	26.7396	26.6848	0.0547571	0.0779859
CANX	31.8835	32.3969	31.6311	32.6215	32.1862	32.9451	31.4509	31.7333	32.1333	32.0789	0.0543914	0.0478411
SLC35B2	25.0579	25.3207	25.0325	26.0448	25.4909	25.692	25.0794	24.976	25.364	25.3096	0.0543785	0.0666856
SNRPA1	27.9866	27.7696	27.8814	28.057	28.017	27.7918	27.9054	27.7674	27.9236	27.8704	0.0532494	0.256313
UBXN4	25.8717	25.7356	25.4437	25.6079	26.0846	25.7974	25.3163	25.2476	25.6647	25.6115	0.053236	0.0880926
MRPS30	26.0526	25.6771	26.32	25.8853	26.2598	25.589	25.9049	25.9689	25.9838	25.9306	0.0531297	0.100874
RFC5	26.5191	26.2817	26.4867	26.3525	26.4289	26.2884	26.3262	26.3857	26.41	26.3573	0.0526891	0.354613
NUP88	26.0841	26.2525	26.0706	25.9894	25.9943	26.1662	25.9593	26.0664	26.0992	26.0465	0.0526323	0.309358
BUD31	24.1752	24.6248	24.8777	24.6707	24.3465	25.0285	24.4704	24.2947	24.5871	24.535	0.0520539	0.0839858
LAP3	26.5173	26.1396	26.3211	26.6894	26.2489	26.1309	26.8078	26.2717	26.4168	26.3648	0.0519929	0.0991519
MFF	24.6706	24.9711	25.2221	25.7083	24.4629	25.8267	25.0112	25.0642	25.143	25.0912	0.051753	0.0510043
TFB2M	24.7024	25.0786	24.8981	24.9556	24.6769	24.8463	25.0562	24.8484	24.9087	24.8569	0.0517416	0.183374
ISG15	29.6348	28.8478	29.3208	29.4891	29.7524	28.8725	29.4878	28.9741	29.3231	29.2717	0.0514393	0.0678759
ECSIT	24.8389	24.135	25.0035	25.2741	25.5167	23.6691	24.6538	25.2065	24.8129	24.7615	0.0513482	0.0376036
HLA-A	29.16	29.3654	29.3553	29.6473	29.869	29.7059	28.8065	28.9446	29.382	29.3315	0.0504861	0.0628558
SP100	23.2321	23.9641	24.2362	23.6257	23.3644	24.0926	23.623	23.7793	23.7645	23.7148	0.0496979	0.066789
PLCL2	23.8896	23.6395	24.3136	23.9261	23.7948	24.0398	23.9778	23.7582	23.9422	23.8926	0.0495644	0.118995
RPN1	30.6129	30.7896	30.0614	30.9933	30.7864	31.4032	29.9436	30.126	30.6143	30.5648	0.0495229	0.0444492
ALG6	24.3221	24.5299	24.1943	24.6484	24.8145	24.9391	24.0874	23.6572	24.4237	24.3746	0.0491271	0.0539075
TRMT10C	28.9221	28.4137	28.5238	28.9754	28.8502	28.1683	28.8563	28.7668	28.7087	28.6604	0.0483375	0.0802905
EHD4	26.5003	26.518	26.2894	26.3154	26.443	26.4404	26.3414	26.2053	26.4058	26.3575	0.0482426	0.237938
DDX17	26.856	27.3729	26.9988	26.6968	26.9533	27.2003	26.6634	26.9147	26.9811	26.9329	0.0482149	0.097261
VARS	30.9185	30.7751	30.4738	30.5403	30.9367	30.6481	30.6183	30.3152	30.6769	30.6296	0.0473571	0.106738
PTRH2	27.7239	27.4824	27.2751	27.8945	27.4291	27.8344	27.3779	27.5479	27.594	27.5473	0.046638	0.100777
PTPN11	25.7205	25.1007	25.3204	25.4383	25.1129	25.4521	25.4148	25.4136	25.395	25.3484	0.0465884	0.114283
HERC5	29.5756	29.8687	29.7005	29.7303	29.6754	29.8407	29.8342	29.342	29.7188	29.6731	0.0457249	0.130956
CD58	25.422	25.3221	25.4901	25.8909	26.0238	25.5008	25.1736	25.2462	25.5313	25.4861	0.0451508	0.0703591
MOV10	28.1844	28.0896	28.0431	28.0506	28.1438	28.0733	28.0455	27.925	28.0919	28.0469	0.0450201	0.34488
CD276	26.8323	27.1765	26.748	27.3943	26.7442	27.6868	26.711	26.8293	27.0378	26.9928	0.0449624	0.0572622
RPL32	30.2172	28.8699	28.9581	29.3629	29.8057	28.816	29.9263	28.6813	29.3521	29.3073	0.0447326	0.0345158
CDK7	24.6387	25.4782	24.9731	24.5766	24.7381	25.1715	24.8676	24.7107	24.9167	24.872	0.0446544	0.0687286
HMOX2	25.4691	26.3445	25.5696	26.3361	25.8927	27.018	25.1689	25.4615	25.9298	25.8852	0.0445905	0.032658
ITM2B	25.0644	25.4359	25.1377	25.5728	25.1423	25.5514	25.0575	25.2844	25.3027	25.2589	0.0438199	0.0991445
SMU1	26.7007	26.7017	27.0737	27.2007	26.528	26.8243	26.9799	27.17	26.9192	26.8756	0.0436425	0.0845387
FARS2	23.4922	23.4549	23.4422	23.1711	24.0348	23.3807	23.3392	22.6338	23.3901	23.3471	0.0429716	0.0510203
EMC2	25.0611	24.1836	24.9268	24.8525	25.4686	24.2002	24.6917	24.4917	24.756	24.713	0.0429597	0.0447924
CKAP5	27.6674	27.908	27.2367	27.0442	27.6686	27.8852	27.4949	26.6403	27.4641	27.4223	0.0418043	0.0432719
PYCRL	25.69	26.2132	25.9527	25.6686	25.8065	26.2019	25.7443	25.6047	25.8811	25.8394	0.0417771	0.0834071
DHX8	25.1763	25.3133	25.6819	25.3791	25.0678	25.6011	25.434	25.2807	25.3876	25.3459	0.0417461	0.098146
ELAC2	27.6407	27.7729	27.9952	28.122	27.6206	27.7859	28.0434	27.9147	27.8827	27.8412	0.0415092	0.108807
RPS7	29.733	29.0888	29.4152	29.4749	30.2145	28.621	29.6128	29.0999	29.4279	29.3871	0.0408583	0.0385967
ILF2	29.08	28.956	29.2116	29.1634	28.924	28.9359	29.1239	29.2649	29.1028	29.0622	0.0405903	0.157423
HADHB	27.3094	26.3646	26.5284	26.9982	27.4345	26.2183	26.9508	26.4348	26.8002	26.7596	0.0405598	0.0404811
C6orf106	22.4829	23.2852	23.4392	23.6268	22.053	23.5876	23.7498	23.2822	23.2085	23.1682	0.0403705	0.0302035
USO1	28.6575	28.587	28.4513	28.7699	28.6063	28.5735	28.6477	28.4789	28.6164	28.5766	0.0398211	0.209011
CKAP4	30.6202	30.5884	30.1858	30.7707	30.8321	31.1138	29.7902	30.2701	30.5412	30.5016	0.0396852	0.0431372
MTA3	25.8206	25.5057	25.7246	25.9939	26.2637	25.7211	25.3446	25.557	25.7612	25.7216	0.0396304	0.0636176
EPHA2	24.5763	25.3323	24.9835	26.3146	24.8274	25.7891	24.9968	25.4349	25.3017	25.2621	0.0396247	0.031696
CBX3	25.0596	25.6665	25.5167	25.1302	24.6838	25.7684	25.4226	25.3404	25.3433	25.3038	0.0394711	0.0512705
PCBP2	30.3923	30.5644	30.554	30.4721	29.965	30.643	30.6382	30.5797	30.4957	30.4565	0.0392294	0.0838376
CDK9	26.6686	26.7801	26.5067	26.4622	26.883	26.4973	26.4398	26.4414	26.6044	26.5654	0.03901	0.111558
STX5	23.0507	23.7069	23.0393	23.9467	23.1267	22.8778	24.2588	23.3269	23.4359	23.3975	0.0383854	0.0349051
MAP2K2	26.1026	25.7604	26.0003	26.2657	25.4139	25.9406	26.1675	26.4545	26.0322	25.9941	0.0381427	0.0550115
TUBG1;TUBG2	29.2904	28.1668	28.8181	29.2879	29.1642	28.0551	28.8479	29.3444	28.8908	28.8529	0.0379	0.0335384
PSMB1	29.0531	28.3454	28.9187	29.1261	28.9233	28.5045	28.6257	29.2397	28.8608	28.8233	0.0374999	0.0546606
TGOLN2	25.033	25.0285	24.8254	25.0847	25.3414	25.294	24.3527	24.8345	24.9929	24.9556	0.0372586	0.0551028
CCDC51	25.5512	25.4431	25.5386	25.8766	25.1998	25.7566	25.4685	25.8367	25.6024	25.5654	0.0369802	0.0766982
PYCR1	26.9906	26.6464	26.5557	27.065	26.841	26.4695	26.9325	26.8689	26.8144	26.778	0.0364623	0.0805107
QPCTL	23.5467	23.8189	23.5574	23.7958	23.7078	24.2354	23.0466	23.5847	23.6797	23.6436	0.036087	0.0496084
DHX36	26.9883	26.8644	26.8142	26.7107	26.8872	26.8519	26.7918	26.7044	26.8444	26.8088	0.0356035	0.200694
PDS5A	28.6245	28.7123	27.7484	27.8412	28.5882	28.5846	28.1079	27.5068	28.2316	28.1969	0.0347576	0.0332405
CELF1	26.5497	27.6669	27.3263	26.9412	26.5395	27.8054	27.1042	26.8961	27.121	27.0863	0.0347357	0.0333025
AUP1	26.152	26.6109	25.7519	26.7001	26.3393	27.0333	25.8115	25.8939	26.3037	26.2695	0.0342383	0.0331795
PSMD7	27.422	27.145	27.6128	27.7198	27.4727	27.1337	27.5916	27.5657	27.4749	27.4409	0.0340052	0.074194
CLPTM1L	27.2633	27.8894	26.8478	28.3112	27.7674	28.3734	26.9951	27.0402	27.5779	27.544	0.0338855	0.0250747
STXBP3	25.4751	25.5836	25.652	25.9614	24.8653	26.0303	25.8099	25.8311	25.668	25.6342	0.0338607	0.0418845
TIMMDC1	24.4804	24.659	24.6009	24.8984	24.4875	24.8099	24.4864	24.7195	24.6597	24.6258	0.0338368	0.103446
ACAD9	28.4243	28.4072	28.3465	28.3594	28.4578	28.3055	28.377	28.266	28.3844	28.3516	0.0327911	0.297673
CCT8	33.3875	33.5023	33.4814	32.9496	33.4594	33.1939	33.3517	33.1846	33.3302	33.2974	0.0327911	0.0814936
HSPA4L	24.9319	25.2582	25.4629	25.1972	24.7199	25.4047	25.187	25.4084	25.2126	25.18	0.0325475	0.0588925
PIK3R4	25.2142	25.5015	25.251	25.2663	25.2434	25.5321	25.418	24.9099	25.3082	25.2758	0.0324068	0.0774122
NFXL1	22.775	24.0648	23.7367	24.0469	22.7952	25.0802	23.5974	23.0259	23.6558	23.6247	0.0311804	0.0177277
NDUFB7	26.1415	25.4886	25.8774	26.0621	26.1434	25.6341	25.8318	25.8415	25.8924	25.8627	0.0296783	0.0584408
GALNT7	26.6494	27.0858	26.6175	27.3277	26.8751	27.5729	26.5207	26.5935	26.9201	26.8905	0.0295577	0.0344984
PNN	27.0396	27.3869	27.1739	26.4895	26.6815	27.3917	26.9292	26.97	27.0225	26.9931	0.0293403	0.0422381
ECHS1	24.1951	23.7337	23.5721	23.432	23.3055	23.3803	24.1099	24.0198	23.7332	23.7039	0.0293355	0.0379988
TROVE2	28.0323	27.3972	27.6067	27.799	28.3382	27.2615	27.4126	27.7062	27.7088	27.6796	0.0291982	0.0368692
XRCC6	30.4724	30.0816	30.2832	30.0756	30.5071	30.2022	30.1815	29.9056	30.2282	30.1991	0.0290794	0.0667727
CPT2	28.0666	26.2489	27.2039	27.6477	28.3722	26.0491	27.2077	27.4224	27.2918	27.2628	0.0289245	0.0158883
SLC25A22	27.607	27.0814	27.2255	27.4977	28.0177	26.8135	27.0878	27.3782	27.3529	27.3243	0.0286169	0.0346369
SUCLA2	26.0219	25.7641	26.1709	26.1743	25.9262	25.7629	26.1599	26.1696	26.0328	26.0047	0.0281062	0.0731813
SEC31A	28.2007	28.0021	28.4783	28.471	28.0419	28.2	28.3288	28.4695	28.288	28.26	0.0279989	0.0679888
CDC23	24.4732	24.2988	23.9792	24.3637	24.4799	24.0687	24.4254	24.0296	24.2787	24.2509	0.027791	0.0623267
PSMG2	25.6678	25.5356	25.5527	25.5803	25.7893	25.2911	25.5227	25.6265	25.5841	25.5574	0.0267296	0.089651
RPLP0;RPLP0P6	31.5555	31.0198	31.2656	31.3442	31.5597	30.8894	31.3389	31.2914	31.2963	31.2699	0.0263915	0.0520321
F11R	26.5433	26.8336	26.6502	27.5597	26.9339	27.2806	26.5358	26.7325	26.8967	26.8707	0.0260177	0.0321359
STAT3	27.4829	27.7566	27.9286	27.7257	27.5345	27.837	28.1555	27.2645	27.7234	27.6979	0.0255494	0.0417095
RHOA	30.1838	30.0647	29.8522	30.2193	29.9742	30.3083	29.8816	30.0565	30.08	30.0552	0.0248327	0.0719658
SMCHD1	28.947	29.0167	28.9943	28.6376	29.0517	28.9754	28.8584	28.611	28.8989	28.8741	0.024756	0.0675484
PRPSAP1	26.7547	26.6632	26.7618	26.7887	26.9884	26.5208	26.764	26.6006	26.7421	26.7184	0.0236554	0.0798597
HNRNPD	25.1776	26.1062	25.6012	25.3859	25.2044	25.8357	25.5535	25.5829	25.5677	25.5441	0.0235577	0.0341862
MRPL21	23.5415	22.9805	23.1314	22.7372	22.6645	23.0806	23.3095	23.2419	23.0976	23.0741	0.0235214	0.0365924
TMEM11	24.4368	24.5411	24.69	24.8886	24.3724	24.4214	24.8248	24.8452	24.6391	24.616	0.0231576	0.0506445
AP1M1	26.5357	26.6587	26.5915	26.6718	26.7749	26.6234	26.5976	26.3715	26.6144	26.5918	0.0225801	0.0924662
RAD50	26.754	26.2279	26.7723	26.7842	26.4324	26.5819	26.7588	26.6775	26.6346	26.6126	0.0219741	0.0504514
POLR1B	24.7416	24.9443	24.6503	24.5838	24.7664	24.7427	24.6891	24.6341	24.73	24.7081	0.0219011	0.0955531
MRPL20	28.1138	27.3704	27.7558	27.9351	27.6869	27.0323	28.1741	28.2042	27.7938	27.7744	0.0194101	0.0208324
DEK	26.2142	25.7104	25.5571	26.2154	25.9943	25.594	25.9683	26.0632	25.9243	25.9049	0.019331	0.0332105
DNAJC5	25.2098	25.2508	25.032	25.4938	25.516	25.6202	24.9462	24.8279	25.2466	25.2276	0.0190043	0.0295609
SFXN3	27.9306	27.3851	27.2807	27.4717	28.1015	27.4479	27.1384	27.3058	27.517	27.4984	0.0185952	0.0249344
TDRD7	23.4233	24.1319	23.9514	23.6452	23.5968	24.7364	24.0505	22.6943	23.7879	23.7695	0.0184355	0.0136397
MCM4	28.1483	28.2655	28.1625	28.1156	27.943	28.1925	28.1867	28.298	28.173	28.155	0.0179214	0.0788688
RPL26;RPL26L1	30.6358	30.1493	30.2766	29.9134	31.3323	29.675	30.1029	29.7942	30.2438	30.2261	0.0176864	0.0146339
PVRL2	23.7348	23.8683	23.8419	24.2775	23.8354	24.5772	23.0373	24.2026	23.9306	23.9131	0.0174727	0.016923
GTPBP1	25.6141	25.2551	25.4763	25.3101	25.7534	25.1105	25.3508	25.3712	25.4139	25.3965	0.0174007	0.0386757
POR	29.8046	30.0647	29.3437	30.2638	30.0971	30.5866	29.269	29.4549	29.8692	29.8519	0.0173192	0.016201
HIST1H2BM;HIST1H2BN;HIST1H2BH;HIST2H2BF;HIST1H2BC;HIST1H2BD;HIST1H2BL	34.3381	33.8855	34.0528	34.2359	34.5769	33.3328	34.4001	34.1341	34.1281	34.111	0.0170889	0.0198536
CDC37	26.9221	26.9717	27.4319	27.2661	26.4483	27.2539	27.3059	27.5185	27.1479	27.1316	0.0162821	0.020959
CLUH	27.9826	28.2936	28.1715	28.3742	28.0622	28.2212	28.2976	28.176	28.2055	28.1892	0.0162272	0.0582906
ITFG3	24.8339	24.2324	24.4803	24.8403	24.7453	25.2565	24.0415	24.2803	24.5967	24.5809	0.0157971	0.0174771
SMARCA5	29.1816	28.813	28.5583	28.3976	29.2818	28.8299	28.5543	28.2234	28.7376	28.7224	0.0152755	0.0184001
RPL10	32.4924	31.8113	31.7795	32.1779	32.4234	31.2764	32.2671	32.2337	32.0653	32.0501	0.0151324	0.0164808
HELLS	28.101	28.0203	27.579	26.6435	27.8716	27.6795	27.7684	26.9661	27.5859	27.5714	0.0145197	0.0124699
MICU2	24.3309	24.4873	24.6495	24.5092	24.4273	24.5368	24.4384	24.519	24.4942	24.4804	0.0138597	0.0698544
DHX9	31.5666	31.619	31.6416	31.7226	31.5466	31.6979	31.5817	31.6686	31.6374	31.6237	0.0137033	0.104764
EIF2S3;EIF2S3L	30.3044	30.0112	30.4312	30.5101	30.1766	30.0074	30.5347	30.4839	30.3142	30.3007	0.0135479	0.0278462
HAT1	27.8989	27.95	28.0283	27.92	27.5614	28.2736	28.0883	27.8201	27.9493	27.9358	0.0135059	0.0292965
MRTO4	27.437	27.1079	27.4503	27.3767	27.72	26.9017	27.2782	27.4182	27.343	27.3295	0.0134454	0.024467
ACSL3	28.8734	29.4827	28.4841	29.314	29.2519	29.9514	28.4878	28.41	29.0386	29.0253	0.0132599	0.0104546
GTF3C5	25.1485	25.4617	25.3362	25.1774	25.5983	25.3256	25.0651	25.0841	25.281	25.2683	0.0126843	0.0301077
PI4K2A	25.347	25.2241	25.212	25.8299	25.4458	25.7955	25.1986	25.1232	25.4032	25.3908	0.0124526	0.0201598
RCC1	25.7633	25.9134	26.0428	25.9255	25.4494	26.2288	26.0428	25.8752	25.9112	25.8991	0.0121841	0.0236296
WDR11	24.1808	24.8275	24.3231	24.7533	24.0641	24.7214	24.9234	24.3296	24.5212	24.5096	0.0115328	0.0156087
SLC38A2	27.4177	28.2194	27.6362	28.6033	27.4891	28.7196	27.6762	27.9465	27.9692	27.9579	0.0112834	0.00990774
GLG1	26.4224	25.6935	24.4908	26.3955	26.0795	26.8197	24.5189	25.539	25.7505	25.7393	0.011261	0.00568568
CECR5	26.1923	25.4743	26.4492	26.3913	26.3433	25.5842	26.2293	26.3069	26.1268	26.1159	0.0108171	0.012715
NT5C3A	25.4101	25.535	25.2055	25.2161	25.5437	25.3953	25.2132	25.172	25.3417	25.331	0.0106425	0.0312304
MSH3	24.3363	24.099	23.5083	23.1635	24.3793	23.8151	23.3543	23.5163	23.7768	23.7663	0.0105076	0.0100761
COX4I1	29.0149	29.2339	29.3361	29.5158	29.2494	29.7287	28.9854	29.0965	29.2752	29.265	0.0101309	0.0176822
EIF4E	26.0584	25.4802	25.8324	26.1124	25.9856	25.6325	25.9967	25.8282	25.8708	25.8607	0.010108	0.0205811
PKM	32.1192	31.4052	32.1244	32.2983	32.0699	31.881	32.0969	31.8594	31.9868	31.9768	0.00998354	0.0162718
METTL13	24.4366	24.0139	24.379	24.3391	24.2859	24.2989	24.2386	24.306	24.2921	24.2824	0.00976944	0.0351203
DTX3L	25.8967	26.0619	26.3183	26.0008	25.8345	26.0986	26.2605	26.0561	26.0694	26.0624	0.00701857	0.0189863
PNO1	24.985	25.2844	25.0538	24.8532	25.4844	25.3542	24.7807	24.5298	25.0441	25.0373	0.006814	0.00933618
NDUFB1	25.3126	24.9858	25.1422	25.4393	25.4959	25.5618	25.1474	24.6491	25.22	25.2136	0.00642109	0.00933039
AURKB	24.7635	24.3518	24.3673	24.088	24.5824	24.2182	24.6233	24.1211	24.3927	24.3863	0.00639486	0.0114315
UQCRQ	27.5769	27.158	27.3954	27.4453	27.6716	27.3719	27.3493	27.1587	27.3939	27.3878	0.00605917	0.0149068
TAP2	26.7853	27.5547	26.3501	27.5232	27.4609	28.1346	26.3654	26.229	27.0533	27.0475	0.00586987	0.00361464
EPHX1	27.9653	28.1904	27.5197	28.3523	28.2775	28.4983	27.5593	27.6711	28.0069	28.0016	0.00535393	0.00614822
SLC12A2	23.3321	23.9009	23.3617	24.3482	24.2024	24.1197	23.2288	23.372	23.7357	23.7307	0.00502157	0.00481304
PLOD3	27.0145	25.7302	26.8933	27.0044	27.0598	26.2711	26.5263	26.7689	26.6606	26.6565	0.00409222	0.00385977
PDS5B	26.2527	25.6188	23.3764	24.0335	26.1746	25.4809	24.4108	23.1989	24.8203	24.8163	0.00401497	0.00143192
HSDL2	26.3424	25.8338	25.9805	26.4265	26.4636	25.8458	26.1561	26.102	26.1458	26.1419	0.00391054	0.00688091
TRMU	24.504	22.8578	23.9829	24.0794	24.4563	22.9952	23.8231	24.1346	23.8561	23.8523	0.00376844	0.00266782
PRPF38B	26.2439	26.283	26.0272	26.2067	27.1785	25.8918	25.8064	25.8695	26.1902	26.1865	0.00368834	0.00366537
UHRF1	24.6027	25.2975	25.244	25.17	25.2446	24.9835	24.9739	25.1004	25.0786	25.0756	0.00295591	0.00572625
HIST2H3A;H3F3A;HIST1H3A;HIST3H3;H3F3C	29.0005	26.9224	27.7914	27.6197	29.1841	27.0734	27.8089	27.2564	27.8335	27.8307	0.00281477	0.00145569
EIF4A3	28.6453	28.7579	28.9292	29.116	28.747	29.0479	28.8901	28.7542	28.8621	28.8598	0.00232315	0.00623044
IQGAP1	31.6252	31.5566	31.7745	31.8464	31.793	31.4857	31.7696	31.7452	31.7007	31.6984	0.00230503	0.00791235
SRPRB	28.1856	28.6486	27.6782	28.5208	28.607	28.7738	27.7171	27.9269	28.2583	28.2562	0.00212002	0.00210384
SCD	25.9344	25.1956	24.9604	25.8702	26.2221	26.049	24.7741	24.9094	25.4901	25.4886	0.00149536	0.0011113
SNRPD2	30.0981	30.813	30.738	30.1756	30.1391	30.7816	30.4741	30.4244	30.4562	30.4548	0.00135469	0.00198349
SLC30A7	25.3713	25.4543	25.2842	25.8384	25.3186	25.9862	25.2284	25.4111	25.4871	25.4861	0.00098753	0.00156604
FARSB	27.5087	27.265	27.5068	27.5909	27.2861	27.3898	27.5891	27.6029	27.4678	27.467	0.000844002	0.00268813
ATP6AP1	24.34	24.771	23.8399	24.7629	24.7734	25.185	23.4961	24.2633	24.4285	24.4294	-0.000984669	0.000770223
MARK2	22.9682	22.7889	22.912	22.6245	22.8111	23.4524	21.1576	23.8769	22.8234	22.8245	-0.00107908	0.000596216
HEATR1	27.8332	27.8732	27.3567	27.559	27.8797	27.8651	27.6196	27.2675	27.6555	27.658	-0.00247717	0.00440501
OSBPL8	24.0598	24.5213	23.6467	24.8507	24.5042	24.9578	23.8598	23.7674	24.2696	24.2723	-0.002707	0.0023417
TOP2A	26.9264	25.1934	25.7135	25.9892	27.3229	25.8533	24.9966	25.6608	25.9556	25.9584	-0.00282001	0.0015388
UNC45A	27.3593	27.3755	27.2831	27.5316	27.3912	27.5189	27.4189	27.233	27.3874	27.3905	-0.00309801	0.0132475
PSMD3	29.1566	29.1367	29.0935	29.0767	29.0643	29.0748	29.2043	29.1347	29.1159	29.1196	-0.00369453	0.0342827
NAA15	28.3968	28.5274	28.3767	28.4164	28.3341	28.457	28.5273	28.4137	28.4293	28.433	-0.00369692	0.0239825
SDHA	27.2646	27.073	27.1262	26.8637	26.7379	27.2853	27.1758	27.1458	27.0819	27.0862	-0.0043149	0.00994004
KIFC1	23.2703	23.0844	23.0564	23.0113	23.0086	23.3171	22.9353	23.1802	23.1056	23.1103	-0.00468206	0.0153607
CNDP2	24.8349	24.7195	25.2834	25.3452	24.7766	25.115	25.2166	25.0955	25.0458	25.0509	-0.00513363	0.00937939
GTF3C2	26.8329	25.8032	26.1287	26.0064	27.1295	25.6185	25.9918	26.0527	26.1928	26.1981	-0.00528097	0.00447314
TMED10	28.5709	28.5125	28.6303	28.8843	28.794	29.1286	28.4282	28.2704	28.6495	28.6553	-0.00580549	0.00933896
CDK4	26.3304	25.4708	26.2155	25.9906	26.5602	25.2089	26.0319	26.2303	26.0018	26.0078	-0.0059824	0.00580092
PLCG1	23.1323	22.4971	22.7915	23.0508	22.686	22.7706	22.9648	23.0749	22.8679	22.8741	-0.00613403	0.0122586
CUL4B	28.5128	28.6782	28.3533	28.1589	28.816	28.5544	28.3297	28.0306	28.4258	28.4327	-0.00687265	0.0115529
ATL3	27.5125	27.7336	27.1142	28.0993	27.7871	28.3046	27.2681	27.1296	27.6149	27.6224	-0.00745487	0.00739404
GPATCH4	30.8214	31.4769	31.5087	30.8075	31.024	31.2359	31.3011	31.0842	31.1536	31.1613	-0.0076766	0.0125468
PREP	26.5851	26.0002	26.3901	26.7007	26.2444	26.2555	26.6733	26.5368	26.419	26.4275	-0.00847101	0.015339
CYCS	27.0395	26.2353	26.447	25.7124	26.9827	25.5654	26.4332	26.4893	26.3585	26.3677	-0.00915766	0.00762719
LARS	29.7837	29.2242	29.2922	29.3609	29.9538	29.3691	29.255	29.1202	29.4152	29.4245	-0.00924921	0.0140289
PPIB	32.6023	32.0675	32.1049	32.3876	32.6966	32.0198	32.2359	32.2481	32.2906	32.3001	-0.00951958	0.0169698
RSF1	26.6436	27.2102	27.11	26.6087	26.5802	27.1838	26.8957	26.9523	26.8931	26.903	-0.00987244	0.0167864
SRP14	28.5764	27.3992	27.5475	27.6089	28.5323	26.8509	28.2646	27.5243	27.783	27.793	-0.0100303	0.00723478
SNRPN;SNRPB	26.406	26.1498	26.1416	26.1652	25.8631	26.0495	26.3167	26.6742	26.2157	26.2259	-0.0102425	0.018568
WDR36	28.4765	28.6498	28.3573	28.323	28.5269	28.7002	28.4565	28.1705	28.4516	28.4635	-0.0118961	0.0308252
TEX10	25.9796	26.1905	25.4658	25.8757	26.123	26.1401	25.756	25.5411	25.8779	25.89	-0.0121627	0.0195804
SRPK2	26.5225	26.8307	26.9646	26.808	26.6439	26.7375	26.922	26.8746	26.7814	26.7945	-0.0130363	0.0401702
NPEPL1	25.2006	24.5589	25.3815	25.1074	24.889	24.8204	25.4474	25.1456	25.0621	25.0756	-0.0134754	0.0201629
HNRNPUL2	26.4769	26.9983	26.6209	26.3079	26.4888	27.1747	26.492	26.3053	26.601	26.6152	-0.0142236	0.020022
PLOD1	28.5803	27.2541	27.7881	27.9642	29.1476	27.3449	27.4543	27.6979	27.8967	27.9112	-0.0144696	0.00972662
RPS24	29.2231	28.9757	28.8972	28.9012	28.8467	29.0357	29.1064	29.0671	28.9993	29.014	-0.014667	0.053773
RDH14	24.0573	23.5953	23.6739	23.8111	24.5025	23.2604	23.6768	23.7595	23.7844	23.7998	-0.0154052	0.0188416
MYOF	30.233	30.538	29.9708	31.0072	30.4225	31.0682	30.1056	30.2143	30.4372	30.4527	-0.0154386	0.0168843
NOP14	25.9402	26.3375	26.0861	25.9605	26.3561	26.2002	25.9528	25.8774	26.0811	26.0966	-0.0155501	0.0375313
CDC73	28.6928	28.7802	28.6843	28.2789	29.3508	28.3899	28.4481	28.3104	28.609	28.6248	-0.015748	0.019957
GSK3B	25.7085	25.381	25.4612	25.7099	25.7142	25.3755	25.6603	25.5739	25.5651	25.581	-0.0158348	0.0491937
PSMA4	26.9366	26.7964	27.1063	27.1287	26.8062	26.9606	27.1558	27.1144	26.992	27.0092	-0.0172396	0.0544373
IGBP1	28.8342	29.3043	29.4001	28.6233	28.8151	29.1878	29.1792	29.0493	29.0405	29.0578	-0.0173512	0.0289959
ANXA5	29.8924	28.2597	29.9372	29.9866	30.0142	28.7683	29.5449	29.818	29.519	29.5364	-0.0173941	0.0116864
CCNB1	25.3118	25.5244	25.4733	25.142	25.2193	25.7601	25.5284	25.0147	25.3629	25.3806	-0.0177035	0.0327805
DNAJC13	27.7306	27.778	27.2607	27.4437	27.9797	27.9497	27.7321	26.6253	27.5532	27.5717	-0.0184364	0.0182469
ZNF24	24.5436	25.6491	24.3956	24.1483	24.6849	25.4269	24.7455	23.954	24.6841	24.7028	-0.0186901	0.0140905
FEN1	29.0436	28.8732	28.819	28.55	29.0669	29.1898	28.6884	28.4167	28.8214	28.8405	-0.0190148	0.0320125
RPS11	31.1907	30.5585	30.7194	30.6334	31.4463	30.374	30.9048	30.4531	30.7755	30.7945	-0.019053	0.0228102
CSNK2A2	27.9996	27.866	27.9289	27.9507	28.3018	27.6381	27.9276	27.9549	27.9363	27.9556	-0.0192671	0.0486537
YARS	28.0876	27.4576	28.0527	27.912	27.7462	27.672	28.0048	28.1645	27.8775	27.8969	-0.0194197	0.0363787
DDX6	29.0808	28.8943	29.2264	29.1831	29.0338	29.057	29.1951	29.1764	29.0962	29.1156	-0.0194402	0.0832087
HNRNPR	26.4282	26.6087	26.627	26.4814	26.4121	26.8912	26.6295	26.2905	26.5363	26.5558	-0.019506	0.0485734
RPL35A	30.8936	29.6566	29.6396	30.2443	30.7033	29.5062	30.1771	30.1283	30.1085	30.1287	-0.020216	0.0178056
SNRPB2	27.4494	26.8918	27.7727	27.7598	27.7528	26.8385	27.6748	27.6903	27.4684	27.4891	-0.0206466	0.0235015
PSME1	28.4057	27.8259	28.3488	28.2327	28.3487	27.6939	28.4483	28.4052	28.2033	28.224	-0.02072	0.0323148
HIP1R	25.475	25.6882	25.4698	25.8889	25.4779	25.8965	25.7116	25.5195	25.6305	25.6514	-0.0208869	0.052883
LACTB	25.2885	25.2275	25.2667	25.6396	25.3674	25.2299	25.4987	25.41	25.3555	25.3765	-0.0209594	0.0674818
AP3M1	25.69	25.4407	25.5526	25.5229	26.1597	25.4133	25.3758	25.3417	25.5515	25.5726	-0.0210752	0.0358893
COPA	30.8669	30.8421	30.5283	30.5718	30.9289	30.9066	30.6842	30.3753	30.7023	30.7237	-0.0214782	0.0481492
FAM160B1	23.3936	23.2424	23.0105	23.1056	23.3173	23.2794	23.1595	23.082	23.188	23.2095	-0.0214829	0.0776867
TRMT1	27.2636	27.6154	27.711	27.5863	27.5848	27.4396	27.6009	27.6387	27.5441	27.566	-0.0218868	0.073643
ATP1B3	28.3735	28.8057	28.3346	28.9988	28.5319	29.2476	28.3532	28.4701	28.6281	28.6507	-0.0225649	0.0298028
PSME3	27.42	27.7393	28.113	28.0953	27.6907	27.7881	27.9543	28.0253	27.8419	27.8646	-0.022717	0.0435468
AFG3L2	26.8812	27.0281	26.9076	27.3663	26.8583	27.7545	26.7438	26.9197	27.0458	27.0691	-0.023263	0.0311543
BST2	27.5799	28.0626	27.4088	28.4788	28.2641	28.4878	27.1631	27.7125	27.8825	27.9069	-0.0243793	0.0216771
L1CAM	29.278	29.4683	29.1489	29.9002	29.522	30.0484	28.9955	29.327	29.4488	29.4732	-0.0243912	0.0305096
HSPA5	27.9154	26.9674	27.1874	28.0454	27.5627	27.1843	27.602	27.8643	27.5289	27.5533	-0.0244474	0.0278903
CLASP1	25.6239	25.6494	25.2255	25.2943	25.9161	25.6258	25.4125	24.9405	25.4483	25.4737	-0.0254264	0.0377875
OSBPL10	22.6393	22.8611	22.5558	22.7828	23.7085	23.2032	22.5895	21.4397	22.7097	22.7353	-0.025516	0.0175277
LIG3	27.4745	27.6116	27.2548	26.6686	27.6027	27.7418	27.2799	26.4896	27.2524	27.2785	-0.0261202	0.0255946
LDHB	31.983	31.2728	31.7988	31.9476	32.318	31.2515	31.6933	31.844	31.7506	31.7767	-0.0261431	0.0328231
ITGA1	24.5724	24.9693	24.3056	25.8799	24.9522	25.4197	24.5727	24.8874	24.9318	24.958	-0.0261755	0.0231262
IDI1	26.9071	25.948	26.7171	26.6228	26.8379	26.4808	26.3478	26.6334	26.5488	26.5749	-0.0261874	0.0388222
SLC2A1	27.6003	26.7486	26.3572	27.4839	27.3602	27.53	26.3531	27.0515	27.0475	27.0737	-0.0262065	0.0226178
PRDX4	25.7365	25.4871	24.9896	24.9645	24.8439	25.9277	25.4112	25.0998	25.2944	25.3207	-0.0262122	0.0299166
ADAM9	24.7313	24.5997	24.313	25.2485	24.9474	25.0518	24.4714	24.5298	24.7231	24.7501	-0.0269623	0.0382531
DHX30	27.8703	28.0165	27.9084	27.9646	27.9895	28.0531	27.9252	27.9028	27.94	27.9676	-0.0276623	0.240551
MAP2K4	24.0358	23.6426	23.5691	23.5413	23.6475	23.7008	23.7729	23.7814	23.6972	23.7257	-0.0284567	0.0865962
PTK2	23.5653	23.6101	23.9654	24.1223	23.8965	23.8937	23.9852	23.6017	23.8158	23.8443	-0.0284734	0.0633925
MADD	24.0328	23.9517	23.6182	23.5816	24.4292	24.6476	23.8014	22.4213	23.7961	23.8249	-0.0287962	0.0190236
NUMA1	30.6726	30.9712	31.1284	30.8549	30.9156	30.77	30.9124	31.1452	30.9068	30.9358	-0.0290217	0.0851078
CNN2	26.8964	27.5881	27.3427	26.8775	27.1446	27.6767	26.9526	27.0473	27.1762	27.2053	-0.0291219	0.0425843
ATP1A1	31.222	31.6337	31.4839	32.2431	31.719	32.0715	31.2969	31.6134	31.6457	31.6752	-0.0295286	0.0380162
COG1	25.6073	26.1168	26.1474	25.1785	26.1162	26.1482	26.0161	24.8882	25.7625	25.7922	-0.0296941	0.0267148
GNG12	28.3856	28.3762	28.2141	28.6224	28.6359	28.885	27.9794	28.218	28.3996	28.4296	-0.0299606	0.0475705
NAT10	28.8344	28.8231	28.6664	28.6942	28.9072	28.8399	28.6431	28.7511	28.7545	28.7853	-0.0308223	0.165998
RCL1	26.1844	26.1977	25.6831	25.7062	26.3985	26.0953	25.8106	25.5935	25.9429	25.9745	-0.0316162	0.0489808
MRPS16	27.4523	27.1056	27.2557	27.167	27.9282	26.742	27.5385	26.9005	27.2451	27.2773	-0.032155	0.038829
HNRNPAB	23.4	24.1625	23.7041	23.2637	23.5173	23.8963	23.6571	23.5931	23.6326	23.6659	-0.0333729	0.0545618
GOT2	32.0307	31.6791	32.3426	32.7752	31.7727	31.1387	32.6348	33.417	32.2069	32.2408	-0.0338936	0.0209887
ANXA4	26.3829	25.3581	25.6263	26.4746	26.3612	25.8068	25.6647	26.146	25.9605	25.9947	-0.0341806	0.0371179
TIMM44	26.3703	25.9583	26.6206	26.6227	26.2888	26.3346	26.5305	26.5577	26.393	26.4279	-0.0349188	0.0733337
SLC25A3	29.9517	30.2433	29.8689	30.4887	30.1529	30.6784	29.9194	29.9424	30.1382	30.1733	-0.0350981	0.0546132
RRP12	28.4405	28.6777	28.135	28.4809	28.3955	28.7881	28.3254	28.366	28.4335	28.4687	-0.0352468	0.0819603
USP19	25.6909	25.6823	25.5682	25.8399	25.9061	25.6798	25.6577	25.6806	25.6953	25.7311	-0.0357242	0.171295
FLOT2	27.1606	27.1785	27.0724	27.6635	27.3504	27.6966	27.0946	27.0773	27.2688	27.3047	-0.0359783	0.0649421
SPTLC1	23.9564	24.8241	24.0226	25.4718	24.3763	25.3159	24.4593	24.2676	24.5687	24.6048	-0.0360618	0.0285907
ADAR	30.7785	30.889	30.7252	30.622	30.8797	30.9969	30.6786	30.6039	30.7537	30.7898	-0.0361133	0.127813
EIF3A	30.5042	30.3375	30.2708	30.4408	30.6614	30.3359	30.379	30.3231	30.3883	30.4248	-0.0365429	0.145969
RPS4X	33.6341	32.9088	32.9815	33.0632	33.6273	32.417	33.2339	33.4592	33.1469	33.1844	-0.0374823	0.0413445
MCM5	29.2989	28.938	29.0067	29.1969	29.5021	29.2058	29.0118	28.8733	29.1101	29.1483	-0.038136	0.0865772
OXCT1	25.44	24.5614	24.5395	25.198	25.0307	24.6483	24.7969	25.416	24.9348	24.973	-0.0382166	0.0473374
NME3	25.4342	24.7832	24.8415	24.8858	26.1883	25.6157	22.8051	25.4891	24.9862	25.0245	-0.038393	0.0168873
ESYT2	27.8077	28.0081	27.3273	28.2247	28.1266	28.6222	27.4765	27.2979	27.842	27.8808	-0.0388284	0.0373563
SSR1	28.1671	28.3601	27.4103	28.2337	28.5196	29.0232	27.2752	27.5086	28.0428	28.0816	-0.0388341	0.0285651
VPS33A	23.0153	22.5354	23.0816	22.9798	22.529	23.0376	23.0421	23.1588	22.903	22.9419	-0.0388589	0.0743
SLC3A2	32.3146	32.606	32.4195	33.0615	32.4887	33.1656	32.3795	32.5249	32.6004	32.6397	-0.0392675	0.0570913
MCTS1	23.3617	23.8877	24.0276	24.8513	24.056	23.7276	24.5153	23.988	24.0321	24.0717	-0.0396481	0.0393752
DPH5	24.5242	24.2022	24.764	24.5343	24.3403	24.512	24.7895	24.5419	24.5062	24.5459	-0.0397468	0.0984034
RMDN3	24.7582	24.6542	24.3578	24.5882	24.8302	24.6047	24.3451	24.7396	24.5896	24.6299	-0.0403304	0.110155
MRPL37	27.2916	26.5324	27.131	27.393	27.9985	26.3693	27.1353	27.0067	27.087	27.1274	-0.0404243	0.0361548
RPL4	32.9212	32.4062	31.8908	32.0056	32.2935	32.2866	32.4239	32.3835	32.306	32.3469	-0.040905	0.061602
BYSL	27.9434	28.4418	27.8898	27.7487	28.499	28.1879	27.9482	27.5526	28.0059	28.0469	-0.0409575	0.0577949
PIGK	24.9553	24.7592	23.8008	25.2249	24.4983	26.1745	24.4313	23.8013	24.6851	24.7264	-0.0412984	0.0237004
RIN1	24.9355	24.5178	24.9523	24.6841	24.6108	24.826	24.9004	24.9186	24.7724	24.8139	-0.0415154	0.12288
RAB23	24.5288	24.1588	24.4103	24.3769	24.584	24.5648	23.9414	24.5513	24.3687	24.4104	-0.0416622	0.0865967
CUL3	25.8959	25.9564	25.661	25.3411	25.8555	25.8184	25.6655	25.6824	25.7136	25.7555	-0.0418701	0.104527
FAM91A1	23.7659	23.4232	23.7244	23.7869	23.546	23.7471	23.8118	23.7638	23.6751	23.7172	-0.0420942	0.156358
OXSR1	25.2582	24.7777	24.9517	25.0304	24.752	25.1972	25.1797	25.0583	25.0045	25.0468	-0.0423126	0.109117
MRPL19	25.9482	26.1389	26.2223	26.3415	26.2417	25.994	26.2966	26.289	26.1627	26.2053	-0.0426044	0.1486
GTF3C1	25.9444	26.0076	25.2005	25.557	26.3823	26.1368	25.4263	24.9358	25.6774	25.7203	-0.0429239	0.0391388
KPNA2	28.4626	28.0959	28.344	28.3862	28.389	28.1505	28.4782	28.4457	28.3222	28.3658	-0.043642	0.15393
UBE2M	26.9086	26.4585	26.4755	26.5825	26.822	26.7767	26.4048	26.5968	26.6063	26.6501	-0.0437927	0.115166
EXOC4	25.5917	25.4822	25.3878	25.3544	25.6116	25.5843	25.5565	25.2392	25.454	25.4979	-0.0438766	0.166182
MMS19	26.2165	26.2075	26.0345	25.9539	26.15	26.3556	26.261	25.8214	26.1031	26.147	-0.0439005	0.123135
SENP1	23.31	23.7634	23.9032	23.7108	23.7968	23.5871	23.709	23.7712	23.6719	23.7161	-0.0441818	0.121696
PTBP3	27.0314	27.0492	25.9949	26.6377	27.0221	26.9909	26.5828	26.2958	26.6783	26.7229	-0.0445809	0.0518471
EHD1	26.974	27.2378	27.2892	27.268	27.096	27.2645	27.3592	27.2292	27.1923	27.2372	-0.0449443	0.1933
DNAJA3	25.5614	24.895	26.0061	26.7772	26.3189	24.4188	26.1382	26.5495	25.8099	25.8563	-0.0464487	0.0253367
LMNA	28.6013	28.7858	28.949	28.8824	28.7495	28.734	28.598	29.3242	28.8046	28.8514	-0.0468078	0.0961176
NUDT19	23.2551	22.8989	23.7891	23.4342	24.1209	22.0791	23.7872	23.5773	23.3443	23.3911	-0.0468149	0.0330621
PC	36.9433	35.3954	35.51	35.5502	36.4991	35.1296	36.0524	35.9066	35.8497	35.8969	-0.0471916	0.0351302
CSPG4	26.5135	26.3973	26.4301	27.3336	26.7651	27.2008	26.1507	26.7539	26.6686	26.7176	-0.0489845	0.0556482
JAK1	26.2383	26.9176	26.5461	27.3815	26.6444	27.2042	26.615	26.8229	26.7709	26.8216	-0.0507402	0.0641136
ITGA2	27.0731	26.9888	26.954	27.5635	27.1784	27.6996	26.7984	27.1063	27.1448	27.1957	-0.0508099	0.0778916
AK4	27.5472	26.5728	26.5566	27.0917	27.4145	26.5048	27.1633	26.8898	26.9421	26.9931	-0.0510349	0.0588218
NFKB2	25.8243	26.1394	25.9165	26.0873	25.8927	26.3142	26.1015	25.8645	25.9919	26.0432	-0.0513406	0.153766
MRPL22	24.636	24.0598	24.5051	24.7233	24.8352	24.4028	24.4267	24.4659	24.4811	24.5326	-0.0515847	0.106241
RPS10	29.8691	29.3111	29.8603	30.0495	30.6132	29.3545	29.7714	29.5577	29.7725	29.8242	-0.051682	0.0571333
IMMT	28.2368	28.0902	28.5579	28.6689	28.0377	28.6979	28.3497	28.6784	28.3884	28.4409	-0.0524931	0.0925873
RHEB	27.874	27.8038	27.822	27.6729	27.7278	27.8313	28.0165	27.8088	27.7932	27.8461	-0.0529008	0.297302
DDX47	28.2305	27.3763	27.7385	28.0378	27.8491	27.4257	28.1312	28.1927	27.8458	27.8997	-0.0539207	0.0757972
TMX1	26.454	26.8276	26.0808	27.2415	26.9759	27.5823	26.0739	26.1876	26.651	26.7049	-0.0539384	0.0433551
MYBBP1A	29.6781	29.5375	29.0494	29.3771	29.7116	29.6713	29.1922	29.2849	29.4105	29.465	-0.0544763	0.106204
NEK7	25.1727	25.4195	25.1345	25.2786	25.5212	25.1631	25.2133	25.3256	25.2513	25.3058	-0.0544806	0.213207
PCID2	24.7134	24.6388	24.0564	24.3907	24.6278	24.5198	24.5904	24.2831	24.4498	24.5053	-0.0554504	0.124149
MRPL15	24.6649	24.8447	24.8083	24.9946	24.7759	24.9121	24.9814	24.8664	24.8281	24.8839	-0.0558105	0.290066
NFAT5	24.7882	25.8087	25.7094	25.3489	25.16	25.7088	25.7047	25.3059	25.4138	25.4699	-0.0560827	0.0745552
ARPC2	27.7347	27.3185	27.7886	27.8667	28.2041	27.2636	27.7865	27.6819	27.6771	27.734	-0.0568695	0.0904568
ECE1	24.3444	24.6924	24.3195	25.0203	24.3152	25.5489	24.1784	24.5623	24.5941	24.6512	-0.0570712	0.0573901
PEBP1	25.2027	25.424	25.6384	24.7429	24.7371	25.6784	25.566	25.2562	25.252	25.3094	-0.0574164	0.0721906
MRPS11	25.3179	25.0708	25.3946	25.2046	25.6261	25.038	25.1836	25.3729	25.247	25.3051	-0.0581861	0.153229
CUL1	27.2634	27.1643	26.7334	27.0442	27.139	27.196	27.1858	26.9215	27.0513	27.1106	-0.0592704	0.174784
RPL34	29.6853	28.7323	28.4895	28.8067	29.4369	28.4586	29.0895	28.9674	28.9285	28.9881	-0.0596709	0.0641441
PRPSAP2	26.4161	26.249	26.2365	26.5368	26.4972	26.4394	26.5056	26.2372	26.3596	26.4199	-0.0602498	0.25912
TBC1D10B	23.9933	23.7445	23.691	23.922	24.201	23.9619	23.7885	23.6449	23.8377	23.8991	-0.0613961	0.170552
PDHA1	24.3445	24.0125	23.9536	24.1388	24.0947	24.2094	24.1984	24.1957	24.1123	24.1745	-0.0622115	0.285931
NCSTN	26.0082	26.2874	25.8758	26.5863	26.1835	26.9757	25.8912	25.9605	26.1894	26.2527	-0.063283	0.0772384
HM13	26.6614	26.9784	26.1308	27.2896	27.2808	27.2911	26.256	26.4859	26.765	26.8285	-0.0634503	0.0616538
MRPS5	25.0892	25.6913	26.13	26.0612	25.2534	25.7289	26.1129	26.1332	25.7429	25.8071	-0.064167	0.0728813
RAC1;RAC3	28.9306	29.0605	28.82	29.3518	29.148	29.3476	28.8598	29.0677	29.0407	29.1058	-0.0650377	0.164157
SMC2	27.6889	27.631	27.8051	28.0626	27.7914	27.7576	27.9399	27.96	27.7969	27.8622	-0.0652962	0.244491
TECR	28.63	28.7174	28.0495	28.9144	29.1177	29.2806	28.0043	28.1705	28.5778	28.6432	-0.065423	0.0620522
MYH10	27.8954	27.7841	27.8218	27.9689	28.0277	27.8798	27.8629	27.9617	27.8676	27.933	-0.0654511	0.542233
CD9	26.1435	25.6594	25.9401	26.4387	26.5327	26.5726	25.3922	25.9462	26.0454	26.1109	-0.0655103	0.0724229
BLM	25.9326	26.061	26.0398	25.4586	26.4029	25.9294	25.9331	25.4889	25.873	25.9386	-0.0655661	0.103132
RPL11	29.563	28.8915	29.4407	29.4008	29.9574	28.8642	29.4828	29.2551	29.324	29.3899	-0.0658565	0.0878538
RALB	26.3668	26.5137	26.2033	26.8272	26.4155	26.7722	26.2589	26.7281	26.4778	26.5437	-0.0659065	0.137397
EIF2B4	26.7607	26.2347	26.2901	26.3252	27.1752	26.1665	26.3382	26.1946	26.4026	26.4686	-0.0659823	0.0897547
PFKFB2	27.7684	27.3687	27.4317	27.1942	28.629	27.1272	27.1264	27.1447	27.4408	27.5068	-0.0660706	0.0594886
DCUN1D5	24.7257	25.081	24.7991	24.8606	24.9632	24.8759	25.0037	24.8898	24.8666	24.9331	-0.0665498	0.346664
NELFCD	24.9923	24.7316	24.5876	24.562	25.2964	24.812	24.5754	24.457	24.7184	24.7852	-0.0668044	0.118355
RPS27A;UBA52;UBB;UBC	30.3331	29.4068	29.8752	30.0218	30.2332	29.213	30.1932	30.2654	29.9092	29.9762	-0.0669675	0.0752415
MRPL35	27.3545	26.4292	26.4554	26.6451	26.9901	25.6945	27.4613	27.0129	26.7211	26.7897	-0.0686407	0.0552033
HNRNPC	27.887	27.9896	27.8392	27.5762	27.9729	28.0124	27.781	27.8037	27.823	27.8925	-0.0695167	0.271432
RPL28	31.3392	30.3607	30.0376	30.4843	31.0305	30.136	30.7613	30.5723	30.5554	30.625	-0.0695848	0.0744164
MCAM	27.9259	28.0282	27.9067	28.2635	28.0623	28.5516	27.8158	27.9753	28.0311	28.1012	-0.0701294	0.150004
ANTXR1	22.7702	25.7443	25.0823	26.4724	24.1415	26.6223	24.3372	25.25	25.0173	25.0877	-0.0704412	0.0245369
ABCG2	27.412	27.5112	27.2695	28.1351	27.7329	27.9104	27.3204	27.6473	27.5819	27.6527	-0.070807	0.115715
MLKL	25.7502	25.8214	25.4352	25.3809	25.75	26.0152	25.5401	25.3662	25.5969	25.6679	-0.0709724	0.152215
IMP4	26.5711	26.3	26.3999	26.2184	27.0591	26.0697	26.309	26.3355	26.3724	26.4433	-0.0709863	0.116373
APTX	25.5237	25.268	25.3829	25.9305	26.5058	24.9335	25.6725	25.2774	25.5263	25.5973	-0.0710411	0.0689106
BSG	30.8879	30.5963	30.7053	31.0371	31.0543	31.3073	30.452	30.6979	30.8066	30.8779	-0.0712314	0.125384
FGF2	23.3465	23.623	23.6148	24.5561	24.5743	23.5868	24.1414	23.1239	23.7851	23.8566	-0.0714793	0.06132
ACTR10	23.8567	23.9055	23.8023	23.1554	24.3723	23.9565	23.0931	23.5873	23.68	23.7523	-0.0722919	0.0804657
RIPK1	25.8998	25.9046	26.0703	26.0519	25.9198	26.2657	26.1561	25.8754	25.9816	26.0543	-0.0726199	0.290427
TOMM5	24.9154	24.9058	25.2674	25.4776	25.7415	24.9446	24.9368	25.2341	25.1416	25.2143	-0.0727153	0.114869
IFI44	25.5185	25.3605	25.7906	26.076	25.5376	25.7344	26.307	25.4653	25.6864	25.7611	-0.0746727	0.111943
[truncated: 1,103 more rows]

## Sheet: Fig 2D
Figure 2D
	D
			% significant proteins
		Other	1.78571
		Extracellular space	7.14286
		Cytoplasm	16.0714
		Nucleus	75

## Sheet: Fig 2E
Figure 2E
	E
			% significant nuclear proteins
		Centromeres	2.38095
		Nuclear Matrix	2.38095
		Nuclear envelope	4.7619
		Nucleoli	4.7619
		Nucleosomes	7.14286
		Other nuclear location	7.14286
		Spliceosomes	9.52381
		Chromosomes	42.8571
		Nucleoplasm	88.0952

## Sheet: Fig 2F
Figure 2F
	F
			Number of proteins	-log10(p-value)
		Androgen Signaling	3	2.12
		Senescence Pathway	4	2.26
		RAR Activation	4	2.84
		TR/RXR Activation	3	2.98
		Role of BRCA1 in DNA Damage Response	3	3.04
		VDR/RXR Activation	3	3.07
		Ribonucleotide Reductase Signaling Pathway	4	3.15
		Hereditary Breast Cancer Signaling	4	3.44
		AMPK Signaling	5	3.57
		Glucocorticoid Receptor Signaling	8	4.19
		Xenobiotic Metabolism AHR Signaling Pathway	4	4.26
		Aryl Hydrocarbon Receptor Signaling	5	4.42

## Sheet: Fig 2G
Figure 2G
	G
			Number of proteins	-log10(p-value)
		Cell Cycle	24	3.16576
		Carbohydrate Metabolism	10	3.24888
		Cell Death and Survival	30	3.26618
		Cell Growth	32	3.37557
		Cell Morphology	16	2.96326
		Cell Signaling	3	4.266
		Cellular Compromise	3	4.85387
		Cellular Development	32	3.21353
		Gene Expression	38	11.875
		Post-Translational Modification	4	4.30208

## Sheet: Fig 3B
Figure 3B

## Sheet: Fig 5C
Figure 5C
		Raw data								Analysis
	C			IL-1a nuclear localisation
				pro-IL-1α	pro-IL-1β	pro-α-mat-β	orca pro-IL-1α				Passed?	P value
		n=1	FOV 1	55.2717	26.3573	48.811	28.3509			Shapiro-Wilk	Yes	0.0952
			FOV 2	71.4203	31.286	46.6809	30.9765
			FOV 3	45.7093	26.3193	63.0927	26.4413			Test	One-way ANOVA
			FOV 4	43.7353	23.3482	63.7033	23.7237			Post-hoc	Dunnett's
			FOV 5	39.8794	31.7998	50.5977
		n=2	FOV 1	71.3969	35.7525	84.2028	26.0584				Summary	P value
			FOV 2	74.9994	48.6698	72.7039	27.8851			pro-IL-1α vs. pro-IL-1β	****	<0.0001
			FOV 3	60.7972	33.7515	74.2269	29.2681			pro-IL-1α vs. pro-α-mat-β	ns	0.4163
			FOV 4	65.3248	29.6372	73.3975	31.884			pro-IL-1α vs. orca pro-IL-1α	****	<0.0001
			FOV 5	58.2389	40.1196	69.9119	31.7331
		n=3	FOV 1	73.134	35.1954	80.6039	18.9717
			FOV 2	50.4338	46.3451	69.0568	43.2858
			FOV 3	64.7181	36.0402	73.2664	47.1974
			FOV 4	67.89	44.8863	58.0657	28.9258
			FOV 5	75.9705	47.6753	70.4884
		n=4	FOV 1	73.3271	48.9565	64.4964	29.2547
			FOV 2	59.7288	52.2997	63.6776	25.6318
			FOV 3	78.6519	47.9297	64.746	30.4946
			FOV 4	74.9238	44.364	78.0234	43.1321
			FOV 5		40.5703	81.8534	31.939

[truncated: 24 more sheets: Fig 5F, Fig 6B, Fig 6C, Fig 7F, SuppFig 1B, SuppFig 3A_C, SuppFig 3B, SuppFig 3D, SuppFig 14B, SuppFig 15A, SuppFig 15B, SuppFig 15C, SuppFig 15D, SuppFig 15E, SuppFig 15F, SuppFig 15G, SuppFig 15H, SuppFig 15I, SuppFig 15J, SuppFig 15K …]
